# Supplementary material for: Genome-Wide Association Studies and Haplotype-Sharing Analysis Targeting the Egg Production Traits in Shaoxing Duck
Source: Front Genet. 2022 Mar 28;13:828884. doi: 10.3389/fgene.2022.828884 (PMC8995972; doi:10.3389/fgene.2022.828884)
Supplement: Supplementary file 2 [file DataSheet2.xlsx]

## Sheet: Table S6
				25__3208508	25__3213734	25__3215891	25__3216505	25__3216680	25__3217087	25__3219815	25__3220324	25__3221616	25__3222915	25__3222975	25__3223005	25__3224911	25__3227771	25__3228178	25__3229361	25__3232878	25__3232968	25__3233091	25__3235993	25__3238808	25__3242762	25__3247027	25__3247926
haplotype 1	R02	163		A	A	G	G	A	C	T	A	T	G	G	C	C	C	A	G	T	C	G	A	C	A	C	G
	R03	135		A	A	G	G	A	C	T	A	T	G	G	C	C	C	A	G	T	C	G	A	C	A	C	G
	R03	135		A	A	G	G	A	C	T	A	T	G	G	C	C	C	A	G	T	C	G	A	C	A	C	G
	R04	131		A	A	G	G	A	C	T	A	T	G	G	C	C	C	A	G	T	C	G	A	C	A	C	G
	R04	131		A	A	G	G	A	C	T	A	T	G	G	C	C	C	A	G	T	C	G	A	C	A	C	G
	R05	141		A	A	G	G	A	C	T	A	T	G	G	C	C	C	A	G	T	C	G	A	C	A	C	G
	R05	141		A	A	G	G	A	C	T	A	T	G	G	C	C	C	A	G	T	C	G	A	C	A	C	G
	R06	174		A	A	G	G	A	C	T	A	T	G	G	C	C	C	A	G	T	C	G	A	C	A	C	G
	R08	144		A	A	G	G	A	C	T	A	T	G	G	C	C	C	A	G	T	C	G	A	C	A	C	G
	R08	144		A	A	G	G	A	C	T	A	T	G	G	C	C	C	A	G	T	C	G	A	C	A	C	G
	R09	146		A	A	G	G	A	C	T	A	T	G	G	C	C	C	A	G	T	C	G	A	C	A	C	G
	R09	146		A	A	G	G	A	C	T	A	T	G	G	C	C	C	A	G	T	C	G	A	C	A	C	G
	R10	158		A	A	G	G	A	C	T	A	T	G	G	C	C	C	A	G	T	C	G	A	C	A	C	G
	R10	158		A	A	G	G	A	C	T	A	T	G	G	C	C	C	A	G	T	C	G	A	C	A	C	G
	R101	152		A	A	G	G	A	C	T	A	T	G	G	C	C	C	A	G	T	C	G	A	C	A	C	G
	R102	148		A	A	G	G	A	C	T	A	T	G	G	C	C	C	A	G	T	C	G	A	C	A	C	G
	R103	164		A	A	G	G	A	C	T	A	T	G	G	C	C	C	A	G	T	C	G	A	C	A	C	G
	R104	153		A	A	G	G	A	C	T	A	T	G	G	C	C	C	A	G	T	C	G	A	C	A	C	G
	R105	149		A	A	G	G	A	C	T	A	T	G	G	C	C	C	A	G	T	C	G	A	C	A	C	G
	R105	149		A	A	G	G	A	C	T	A	T	G	G	C	C	C	A	G	T	C	G	A	C	A	C	G
	R106	150		A	A	G	G	A	C	T	A	T	G	G	C	C	C	A	G	T	C	G	A	C	A	C	G
	R108	133		A	A	G	G	A	C	T	A	T	G	G	C	C	C	A	G	T	C	G	A	C	A	C	G
	R109	148		A	A	G	G	A	C	T	A	T	G	G	C	C	C	A	G	T	C	G	A	C	A	C	G
	R110	148		A	A	G	G	A	C	T	A	T	G	G	C	C	C	A	G	T	C	G	A	C	A	C	G
	R111	154		A	A	G	G	A	C	T	A	T	G	G	C	C	C	A	G	T	C	G	A	C	A	C	G
	R111	154		A	A	G	G	A	C	T	A	T	G	G	C	C	C	A	G	T	C	G	A	C	A	C	G
	R112	149		A	A	G	G	A	C	T	A	T	G	G	C	C	C	A	G	T	C	G	A	C	A	C	G
	R114	162		A	A	G	G	A	C	T	A	T	G	G	C	C	C	A	G	T	C	G	A	C	A	C	G
	R115	149		A	A	G	G	A	C	T	A	T	G	G	C	C	C	A	G	T	C	G	A	C	A	C	G
	R116	160		A	A	G	G	A	C	T	A	T	G	G	C	C	C	A	G	T	C	G	A	C	A	C	G
	R116	160		A	A	G	G	A	C	T	A	T	G	G	C	C	C	A	G	T	C	G	A	C	A	C	G
	R117	132		A	A	G	G	A	C	T	A	T	G	G	C	C	C	A	G	T	C	G	A	C	A	C	G
	R117	132		A	A	G	G	A	C	T	A	T	G	G	C	C	C	A	G	T	C	G	A	C	A	C	G
	R119	139		A	A	G	G	A	C	T	A	T	G	G	C	C	C	A	G	T	C	G	A	C	A	C	G
	R119	139		A	A	G	G	A	C	T	A	T	G	G	C	C	C	A	G	T	C	G	A	C	A	C	G
	R12	155		A	A	G	G	A	C	T	A	T	G	G	C	C	C	A	G	T	C	G	A	C	A	C	G
	R121	136		A	A	G	G	A	C	T	A	T	G	G	C	C	C	A	G	T	C	G	A	C	A	C	G
	R121	136		A	A	G	G	A	C	T	A	T	G	G	C	C	C	A	G	T	C	G	A	C	A	C	G
	R123	129		A	A	G	G	A	C	T	A	T	G	G	C	C	C	A	G	T	C	G	A	C	A	C	G
	R123	129		A	A	G	G	A	C	T	A	T	G	G	C	C	C	A	G	T	C	G	A	C	A	C	G
	R124	149		A	A	G	G	A	C	T	A	T	G	G	C	C	C	A	G	T	C	G	A	C	A	C	G
	R124	149		A	A	G	G	A	C	T	A	T	G	G	C	C	C	A	G	T	C	G	A	C	A	C	G
	R126	134		A	A	G	G	A	C	T	A	T	G	G	C	C	C	A	G	T	C	G	A	C	A	C	G
	R126	134		A	A	G	G	A	C	T	A	T	G	G	C	C	C	A	G	T	C	G	A	C	A	C	G
	R127	154		A	A	G	G	A	C	T	A	T	G	G	C	C	C	A	G	T	C	G	A	C	A	C	G
	R129	155		A	A	G	G	A	C	T	A	T	G	G	C	C	C	A	G	T	C	G	A	C	A	C	G
	R13	140		A	A	G	G	A	C	T	A	T	G	G	C	C	C	A	G	T	C	G	A	C	A	C	G
	R13	140		A	A	G	G	A	C	T	A	T	G	G	C	C	C	A	G	T	C	G	A	C	A	C	G
	R130	146		A	A	G	G	A	C	T	A	T	G	G	C	C	C	A	G	T	C	G	A	C	A	C	G
	R133	146		A	A	G	G	A	C	T	A	T	G	G	C	C	C	A	G	T	C	G	A	C	A	C	G
	R133	146		A	A	G	G	A	C	T	A	T	G	G	C	C	C	A	G	T	C	G	A	C	A	C	G
	R134	149		A	A	G	G	A	C	T	A	T	G	G	C	C	C	A	G	T	C	G	A	C	A	C	G
	R136	157		A	A	G	G	A	C	T	A	T	G	G	C	C	C	A	G	T	C	G	A	C	A	C	G
	R136	157		A	A	G	G	A	C	T	A	T	G	G	C	C	C	A	G	T	C	G	A	C	A	C	G
	R137	136		A	A	G	G	A	C	T	A	T	G	G	C	C	C	A	G	T	C	G	A	C	A	C	G
	R138	154		A	A	G	G	A	C	T	A	T	G	G	C	C	C	A	G	T	C	G	A	C	A	C	G
	R139	154		A	A	G	G	A	C	T	A	T	G	G	C	C	C	A	G	T	C	G	A	C	A	C	G
	R140	160		A	A	G	G	A	C	T	A	T	G	G	C	C	C	A	G	T	C	G	A	C	A	C	G
	R142	157		A	A	G	G	A	C	T	A	T	G	G	C	C	C	A	G	T	C	G	A	C	A	C	G
	R143	161		A	A	G	G	A	C	T	A	T	G	G	C	C	C	A	G	T	C	G	A	C	A	C	G
	R143	161		A	A	G	G	A	C	T	A	T	G	G	C	C	C	A	G	T	C	G	A	C	A	C	G
	R144	130		A	A	G	G	A	C	T	A	T	G	G	C	C	C	A	G	T	C	G	A	C	A	C	G
	R144	130		A	A	G	G	A	C	T	A	T	G	G	C	C	C	A	G	T	C	G	A	C	A	C	G
	R146	155		A	A	G	G	A	C	T	A	T	G	G	C	C	C	A	G	T	C	G	A	C	A	C	G
	R146	155		A	A	G	G	A	C	T	A	T	G	G	C	C	C	A	G	T	C	G	A	C	A	C	G
	R147	152		A	A	G	G	A	C	T	A	T	G	G	C	C	C	A	G	T	C	G	A	C	A	C	G
	R147	152		A	A	G	G	A	C	T	A	T	G	G	C	C	C	A	G	T	C	G	A	C	A	C	G
	R148	151		A	A	G	G	A	C	T	A	T	G	G	C	C	C	A	G	T	C	G	A	C	A	C	G
	R149	164		A	A	G	G	A	C	T	A	T	G	G	C	C	C	A	G	T	C	G	A	C	A	C	G
	R149	164		A	A	G	G	A	C	T	A	T	G	G	C	C	C	A	G	T	C	G	A	C	A	C	G
	R15	157		A	A	G	G	A	C	T	A	T	G	G	C	C	C	A	G	T	C	G	A	C	A	C	G
	R15	157		A	A	G	G	A	C	T	A	T	G	G	C	C	C	A	G	T	C	G	A	C	A	C	G
	R150	144		A	A	G	G	A	C	T	A	T	G	G	C	C	C	A	G	T	C	G	A	C	A	C	G
	R151	149		A	A	G	G	A	C	T	A	T	G	G	C	C	C	A	G	T	C	G	A	C	A	C	G
	R152	166		A	A	G	G	A	C	T	A	T	G	G	C	C	C	A	G	T	C	G	A	C	A	C	G
	R153	154		A	A	G	G	A	C	T	A	T	G	G	C	C	C	A	G	T	C	G	A	C	A	C	G
	R153	154		A	A	G	G	A	C	T	A	T	G	G	C	C	C	A	G	T	C	G	A	C	A	C	G
	R154	152		A	A	G	G	A	C	T	A	T	G	G	C	C	C	A	G	T	C	G	A	C	A	C	G
	R155	147		A	A	G	G	A	C	T	A	T	G	G	C	C	C	A	G	T	C	G	A	C	A	C	G
	R157	148		A	A	G	G	A	C	T	A	T	G	G	C	C	C	A	G	T	C	G	A	C	A	C	G
	R159	139		A	A	G	G	A	C	T	A	T	G	G	C	C	C	A	G	T	C	G	A	C	A	C	G
	R16	140		A	A	G	G	A	C	T	A	T	G	G	C	C	C	A	G	T	C	G	A	C	A	C	G
	R160	153		A	A	G	G	A	C	T	A	T	G	G	C	C	C	A	G	T	C	G	A	C	A	C	G
	R160	153		A	A	G	G	A	C	T	A	T	G	G	C	C	C	A	G	T	C	G	A	C	A	C	G
	R161	151		A	A	G	G	A	C	T	A	T	G	G	C	C	C	A	G	T	C	G	A	C	A	C	G
	R161	151		A	A	G	G	A	C	T	A	T	G	G	C	C	C	A	G	T	C	G	A	C	A	C	G
	R163	150		A	A	G	G	A	C	T	A	T	G	G	C	C	C	A	G	T	C	G	A	C	A	C	G
	R164	123		A	A	G	G	A	C	T	A	T	G	G	C	C	C	A	G	T	C	G	A	C	A	C	G
	R164	123		A	A	G	G	A	C	T	A	T	G	G	C	C	C	A	G	T	C	G	A	C	A	C	G
	R166	153		A	A	G	G	A	C	T	A	T	G	G	C	C	C	A	G	T	C	G	A	C	A	C	G
	R18	164		A	A	G	G	A	C	T	A	T	G	G	C	C	C	A	G	T	C	G	A	C	A	C	G
	R19	140		A	A	G	G	A	C	T	A	T	G	G	C	C	C	A	G	T	C	G	A	C	A	C	G
	R20	146		A	A	G	G	A	C	T	A	T	G	G	C	C	C	A	G	T	C	G	A	C	A	C	G
	R20	146		A	A	G	G	A	C	T	A	T	G	G	C	C	C	A	G	T	C	G	A	C	A	C	G
	R21	151		A	A	G	G	A	C	T	A	T	G	G	C	C	C	A	G	T	C	G	A	C	A	C	G
	R21	151		A	A	G	G	A	C	T	A	T	G	G	C	C	C	A	G	T	C	G	A	C	A	C	G
	R22	168		A	A	G	G	A	C	T	A	T	G	G	C	C	C	A	G	T	C	G	A	C	A	C	G
	R23	149		A	A	G	G	A	C	T	A	T	G	G	C	C	C	A	G	T	C	G	A	C	A	C	G
	R23	149		A	A	G	G	A	C	T	A	T	G	G	C	C	C	A	G	T	C	G	A	C	A	C	G
	R24	146		A	A	G	G	A	C	T	A	T	G	G	C	C	C	A	G	T	C	G	A	C	A	C	G
	R24	146		A	A	G	G	A	C	T	A	T	G	G	C	C	C	A	G	T	C	G	A	C	A	C	G
	R25	152		A	A	G	G	A	C	T	A	T	G	G	C	C	C	A	G	T	C	G	A	C	A	C	G
	R25	152		A	A	G	G	A	C	T	A	T	G	G	C	C	C	A	G	T	C	G	A	C	A	C	G
	R26	150		A	A	G	G	A	C	T	A	T	G	G	C	C	C	A	G	T	C	G	A	C	A	C	G
	R29	155		A	A	G	G	A	C	T	A	T	G	G	C	C	C	A	G	T	C	G	A	C	A	C	G
	R29	155		A	A	G	G	A	C	T	A	T	G	G	C	C	C	A	G	T	C	G	A	C	A	C	G
	R31	147		A	A	G	G	A	C	T	A	T	G	G	C	C	C	A	G	T	C	G	A	C	A	C	G
	R31	147		A	A	G	G	A	C	T	A	T	G	G	C	C	C	A	G	T	C	G	A	C	A	C	G
	R32	153		A	A	G	G	A	C	T	A	T	G	G	C	C	C	A	G	T	C	G	A	C	A	C	G
	R33	148		A	A	G	G	A	C	T	A	T	G	G	C	C	C	A	G	T	C	G	A	C	A	C	G
	R34	159		A	A	G	G	A	C	T	A	T	G	G	C	C	C	A	G	T	C	G	A	C	A	C	G
	R37	169		A	A	G	G	A	C	T	A	T	G	G	C	C	C	A	G	T	C	G	A	C	A	C	G
	R38	137		A	A	G	G	A	C	T	A	T	G	G	C	C	C	A	G	T	C	G	A	C	A	C	G
	R39	161		A	A	G	G	A	C	T	A	T	G	G	C	C	C	A	G	T	C	G	A	C	A	C	G
	R40	122		A	A	G	G	A	C	T	A	T	G	G	C	C	C	A	G	T	C	G	A	C	A	C	G
	R40	122		A	A	G	G	A	C	T	A	T	G	G	C	C	C	A	G	T	C	G	A	C	A	C	G
	R41	113		A	A	G	G	A	C	T	A	T	G	G	C	C	C	A	G	T	C	G	A	C	A	C	G
	R41	113		A	A	G	G	A	C	T	A	T	G	G	C	C	C	A	G	T	C	G	A	C	A	C	G
	R42	153		A	A	G	G	A	C	T	A	T	G	G	C	C	C	A	G	T	C	G	A	C	A	C	G
	R42	153		A	A	G	G	A	C	T	A	T	G	G	C	C	C	A	G	T	C	G	A	C	A	C	G
	R43	141		A	A	G	G	A	C	T	A	T	G	G	C	C	C	A	G	T	C	G	A	C	A	C	G
	R44	144		A	A	G	G	A	C	T	A	T	G	G	C	C	C	A	G	T	C	G	A	C	A	C	G
	R45	127		A	A	G	G	A	C	T	A	T	G	G	C	C	C	A	G	T	C	G	A	C	A	C	G
	R47	127		A	A	G	G	A	C	T	A	T	G	G	C	C	C	A	G	T	C	G	A	C	A	C	G
	R47	127		A	A	G	G	A	C	T	A	T	G	G	C	C	C	A	G	T	C	G	A	C	A	C	G
	R48	149		A	A	G	G	A	C	T	A	T	G	G	C	C	C	A	G	T	C	G	A	C	A	C	G
	R48	149		A	A	G	G	A	C	T	A	T	G	G	C	C	C	A	G	T	C	G	A	C	A	C	G
	R49	157		A	A	G	G	A	C	T	A	T	G	G	C	C	C	A	G	T	C	G	A	C	A	C	G
	R50	150		A	A	G	G	A	C	T	A	T	G	G	C	C	C	A	G	T	C	G	A	C	A	C	G
	R50	150		A	A	G	G	A	C	T	A	T	G	G	C	C	C	A	G	T	C	G	A	C	A	C	G
	R52	150		A	A	G	G	A	C	T	A	T	G	G	C	C	C	A	G	T	C	G	A	C	A	C	G
	R52	150		A	A	G	G	A	C	T	A	T	G	G	C	C	C	A	G	T	C	G	A	C	A	C	G
	R53	140		A	A	G	G	A	C	T	A	T	G	G	C	C	C	A	G	T	C	G	A	C	A	C	G
	R53	140		A	A	G	G	A	C	T	A	T	G	G	C	C	C	A	G	T	C	G	A	C	A	C	G
	R54	145		A	A	G	G	A	C	T	A	T	G	G	C	C	C	A	G	T	C	G	A	C	A	C	G
	R54	145		A	A	G	G	A	C	T	A	T	G	G	C	C	C	A	G	T	C	G	A	C	A	C	G
	R55	149		A	A	G	G	A	C	T	A	T	G	G	C	C	C	A	G	T	C	G	A	C	A	C	G
	R56	146		A	A	G	G	A	C	T	A	T	G	G	C	C	C	A	G	T	C	G	A	C	A	C	G
	R56	146		A	A	G	G	A	C	T	A	T	G	G	C	C	C	A	G	T	C	G	A	C	A	C	G
	R57	183		A	A	G	G	A	C	T	A	T	G	G	C	C	C	A	G	T	C	G	A	C	A	C	G
	R58	125		A	A	G	G	A	C	T	A	T	G	G	C	C	C	A	G	T	C	G	A	C	A	C	G
	R59	139		A	A	G	G	A	C	T	A	T	G	G	C	C	C	A	G	T	C	G	A	C	A	C	G
	R59	139		A	A	G	G	A	C	T	A	T	G	G	C	C	C	A	G	T	C	G	A	C	A	C	G
	R60	132		A	A	G	G	A	C	T	A	T	G	G	C	C	C	A	G	T	C	G	A	C	A	C	G
	R61	137		A	A	G	G	A	C	T	A	T	G	G	C	C	C	A	G	T	C	G	A	C	A	C	G
	R61	137		A	A	G	G	A	C	T	A	T	G	G	C	C	C	A	G	T	C	G	A	C	A	C	G
	R63	150		A	A	G	G	A	C	T	A	T	G	G	C	C	C	A	G	T	C	G	A	C	A	C	G
	R64	148		A	A	G	G	A	C	T	A	T	G	G	C	C	C	A	G	T	C	G	A	C	A	C	G
	R64	148		A	A	G	G	A	C	T	A	T	G	G	C	C	C	A	G	T	C	G	A	C	A	C	G
	R65	145		A	A	G	G	A	C	T	A	T	G	G	C	C	C	A	G	T	C	G	A	C	A	C	G
	R65	145		A	A	G	G	A	C	T	A	T	G	G	C	C	C	A	G	T	C	G	A	C	A	C	G
	R69	151		A	A	G	G	A	C	T	A	T	G	G	C	C	C	A	G	T	C	G	A	C	A	C	G
	R75	161		A	A	G	G	A	C	T	A	T	G	G	C	C	C	A	G	T	C	G	A	C	A	C	G
	R76	151		A	A	G	G	A	C	T	A	T	G	G	C	C	C	A	G	T	C	G	A	C	A	C	G
	R77	141		A	A	G	G	A	C	T	A	T	G	G	C	C	C	A	G	T	C	G	A	C	A	C	G
	R78	148		A	A	G	G	A	C	T	A	T	G	G	C	C	C	A	G	T	C	G	A	C	A	C	G
	R78	148		A	A	G	G	A	C	T	A	T	G	G	C	C	C	A	G	T	C	G	A	C	A	C	G
	R79	142		A	A	G	G	A	C	T	A	T	G	G	C	C	C	A	G	T	C	G	A	C	A	C	G
	R80	167		A	A	G	G	A	C	T	A	T	G	G	C	C	C	A	G	T	C	G	A	C	A	C	G
	R80	167		A	A	G	G	A	C	T	A	T	G	G	C	C	C	A	G	T	C	G	A	C	A	C	G
	R81	162		A	A	G	G	A	C	T	A	T	G	G	C	C	C	A	G	T	C	G	A	C	A	C	G
	R81	162		A	A	G	G	A	C	T	A	T	G	G	C	C	C	A	G	T	C	G	A	C	A	C	G
	R83	157		A	A	G	G	A	C	T	A	T	G	G	C	C	C	A	G	T	C	G	A	C	A	C	G
	R83	157		A	A	G	G	A	C	T	A	T	G	G	C	C	C	A	G	T	C	G	A	C	A	C	G
	R84	167		A	A	G	G	A	C	T	A	T	G	G	C	C	C	A	G	T	C	G	A	C	A	C	G
	R85	171		A	A	G	G	A	C	T	A	T	G	G	C	C	C	A	G	T	C	G	A	C	A	C	G
	R86	164		A	A	G	G	A	C	T	A	T	G	G	C	C	C	A	G	T	C	G	A	C	A	C	G
	R87	165		A	A	G	G	A	C	T	A	T	G	G	C	C	C	A	G	T	C	G	A	C	A	C	G
	R88	139		A	A	G	G	A	C	T	A	T	G	G	C	C	C	A	G	T	C	G	A	C	A	C	G
	R88	139		A	A	G	G	A	C	T	A	T	G	G	C	C	C	A	G	T	C	G	A	C	A	C	G
	R89	150		A	A	G	G	A	C	T	A	T	G	G	C	C	C	A	G	T	C	G	A	C	A	C	G
	R90	164		A	A	G	G	A	C	T	A	T	G	G	C	C	C	A	G	T	C	G	A	C	A	C	G
	R91	150		A	A	G	G	A	C	T	A	T	G	G	C	C	C	A	G	T	C	G	A	C	A	C	G
	R92	154		A	A	G	G	A	C	T	A	T	G	G	C	C	C	A	G	T	C	G	A	C	A	C	G
	R92	154		A	A	G	G	A	C	T	A	T	G	G	C	C	C	A	G	T	C	G	A	C	A	C	G
	R93	170		A	A	G	G	A	C	T	A	T	G	G	C	C	C	A	G	T	C	G	A	C	A	C	G
	R93	170		A	A	G	G	A	C	T	A	T	G	G	C	C	C	A	G	T	C	G	A	C	A	C	G
	R94	170		A	A	G	G	A	C	T	A	T	G	G	C	C	C	A	G	T	C	G	A	C	A	C	G
	R94	170		A	A	G	G	A	C	T	A	T	G	G	C	C	C	A	G	T	C	G	A	C	A	C	G
	R95	171		A	A	G	G	A	C	T	A	T	G	G	C	C	C	A	G	T	C	G	A	C	A	C	G
	R96	147		A	A	G	G	A	C	T	A	T	G	G	C	C	C	A	G	T	C	G	A	C	A	C	G
	R96	147		A	A	G	G	A	C	T	A	T	G	G	C	C	C	A	G	T	C	G	A	C	A	C	G
	R99	177		A	A	G	G	A	C	T	A	T	G	G	C	C	C	A	G	T	C	G	A	C	A	C	G
Others	R131	146		A	A	G	G	A	C	T	A	T	G	G	C	C	C	A	G	T	C	G	A	C	A	T	G
	R35	160		A	A	G	G	A	C	T	A	T	G	G	C	C	C	A	G	T	C	G	A	C	A	T	G
	R66	146		A	A	G	G	A	C	T	A	T	G	G	C	C	C	A	G	T	C	G	A	C	A	T	T
	R104	153		A	A	G	G	A	C	T	A	T	G	G	C	C	C	A	G	T	C	G	A	C	T	C	G
	R22	168		A	A	G	G	A	C	T	A	T	G	G	C	C	C	A	G	T	C	G	A	C	T	C	G
	R66	146		A	A	G	G	A	C	T	A	T	G	G	C	C	C	A	G	T	C	G	A	C	T	C	G
	R154	152		A	A	G	G	A	C	T	A	T	G	G	C	C	C	A	G	T	C	G	A	C	T	T	G
	R71	151		A	A	G	G	A	C	T	A	T	G	G	C	C	C	A	G	T	C	G	A	C	T	T	G
	R128	136		A	A	G	G	A	C	T	A	T	G	G	C	C	C	A	G	T	C	G	A	C	T	T	T
	R137	136		A	A	G	G	A	C	T	A	T	G	G	C	C	C	A	G	T	C	G	A	C	T	T	T
	R142	157		A	A	G	G	A	C	T	A	T	G	G	C	C	C	A	G	T	C	G	A	C	T	T	T
	R159	139		A	A	G	G	A	C	T	A	T	G	G	C	C	C	A	G	T	C	G	A	C	T	T	T
	R17	158		A	A	G	G	A	C	T	A	T	G	G	C	C	C	A	G	T	C	G	A	C	T	T	T
	R45	127		A	A	G	G	A	C	T	A	T	G	G	C	C	C	A	G	T	C	G	A	C	T	T	T
	R72	158		A	A	G	G	A	C	T	A	T	G	G	C	C	C	A	G	T	C	G	G	T	A	C	G
	R145	128		A	A	G	G	A	C	T	A	T	G	G	C	C	C	G	G	T	C	G	A	C	A	C	G
	R114	162		A	A	G	G	A	C	T	A	T	G	G	C	C	T	A	G	T	C	G	A	C	A	C	G
	R77	141		A	A	G	G	A	C	T	A	T	G	G	C	C	T	A	G	T	C	G	A	C	A	C	G
	R82	176		A	A	G	G	A	C	T	A	T	G	G	C	C	T	A	G	T	C	G	A	C	A	C	G
	R86	164		A	A	G	G	A	C	T	A	T	G	G	C	C	T	A	G	T	C	G	A	C	A	C	G
	R97	173		A	A	G	G	A	C	T	A	T	G	G	C	C	T	A	G	T	C	G	A	C	A	C	G
	R30	165		A	A	G	G	A	C	T	A	T	G	G	C	C	T	A	G	T	C	G	A	C	A	T	G
	R98	167		A	A	G	G	A	C	T	A	T	G	G	C	T	C	A	G	T	C	G	A	C	A	C	G
	R120	146		A	A	G	G	A	C	T	A	T	T	A	A	T	T	G	A	C	T	G	A	T	T	T	T
	R156	161		A	A	G	G	A	C	T	G	A	G	G	C	C	C	A	G	T	C	G	A	C	A	C	G
	R71	151		A	A	G	G	A	T	T	A	A	G	G	A	C	C	A	G	T	C	G	A	C	A	C	G
	R158	137		A	A	G	G	A	T	T	A	A	G	G	C	C	C	A	G	T	C	G	A	C	A	C	G
	R55	149		A	A	G	G	A	T	T	A	A	G	G	C	C	C	A	G	T	C	G	A	C	A	C	G
	R107	150		A	A	G	G	A	T	T	A	A	T	A	A	C	C	A	G	T	C	G	A	C	A	C	G
	R107	150		A	A	G	G	A	T	T	A	A	T	A	A	C	C	A	G	T	C	G	A	C	A	C	G
	R127	154		A	A	G	G	A	T	T	A	A	T	A	A	C	C	A	G	T	C	G	A	C	A	C	G
	R130	146		A	A	G	G	A	T	T	A	A	T	A	A	C	C	A	G	T	C	G	A	C	A	C	G
	R141	159		A	A	G	G	A	T	T	A	A	T	A	A	C	C	A	G	T	C	G	A	C	A	C	G
	R141	159		A	A	G	G	A	T	T	A	A	T	A	A	C	C	A	G	T	C	G	A	C	A	C	G
	R158	137		A	A	G	G	A	T	T	A	A	T	A	A	C	C	A	G	T	C	G	A	C	A	C	G
	R163	150		A	A	G	G	A	T	T	A	A	T	A	A	C	C	A	G	T	C	G	A	C	A	C	G
	R58	125		A	A	G	G	A	T	T	A	A	T	A	A	C	C	A	G	T	C	G	A	C	A	C	G
	R60	132		A	A	G	G	A	T	T	A	A	T	A	A	C	C	A	G	T	C	G	A	C	A	C	G
	R79	142		A	A	G	G	A	T	T	A	A	T	A	A	C	C	A	G	T	C	G	A	C	A	C	G
	R14	135		A	A	G	G	A	T	T	A	A	T	A	A	C	C	G	G	T	C	G	G	T	T	T	T
	R162	141		A	A	G	G	A	T	T	A	T	G	G	C	C	C	A	G	T	C	G	A	C	A	C	G
	R70	189		A	A	G	G	G	C	C	A	T	G	G	C	C	C	A	G	T	C	T	A	C	A	C	G
	R165	153		A	A	G	G	G	C	T	A	T	G	G	C	C	C	A	G	T	C	G	A	C	A	C	G
	R27	151		A	A	G	G	G	C	T	A	T	G	G	C	C	C	A	G	T	C	G	A	C	A	C	G
	R68	165		A	A	G	G	G	C	T	A	T	G	G	C	C	C	A	G	T	C	G	A	C	A	C	G
	R112	149		A	G	A	A	A	C	T	A	T	G	G	C	C	C	A	G	T	C	G	A	C	T	T	T
	R49	157		A	G	A	A	G	T	C	G	A	G	A	A	T	C	A	G	T	C	G	A	C	A	C	G
	R43	141		A	G	A	A	G	T	C	G	A	T	A	A	C	C	A	G	T	C	G	A	C	A	C	G
	R89	150		A	G	A	A	G	T	C	G	A	T	A	A	C	C	A	G	T	C	G	A	C	A	C	G
	R99	177		A	G	A	A	G	T	C	G	A	T	A	A	C	C	A	G	T	C	G	A	C	A	C	G
	R11	178		A	G	A	A	G	T	C	G	A	T	A	A	C	C	A	G	T	C	G	A	C	A	T	G
	R02	163		A	G	A	A	G	T	C	G	A	T	A	A	T	T	G	A	C	T	T	G	T	T	T	T
	R62	168		A	G	A	A	G	T	C	G	A	T	A	A	T	T	G	A	C	T	T	G	T	T	T	T
	R35	160		G	A	A	A	A	T	T	A	A	T	A	A	T	T	G	A	C	T	T	G	T	T	T	T
	R82	176		G	A	A	A	G	C	C	G	A	T	A	A	T	T	G	A	C	T	T	G	T	T	T	T
	R76	151		G	A	A	A	G	T	C	A	A	T	A	A	T	T	G	A	C	T	T	G	T	T	T	T
	R135	160		G	A	A	A	G	T	C	G	A	T	A	A	T	T	G	A	C	C	G	G	T	T	T	T
	R151	149		G	A	A	A	G	T	C	G	A	T	A	A	T	T	G	A	C	T	T	G	T	T	T	T
	R100	149		G	A	A	A	G	T	C	G	A	T	A	A	T	T	G	G	C	T	T	G	C	T	C	G
	R101	152		G	A	G	A	A	T	T	A	T	G	G	C	C	T	A	G	C	T	T	A	C	A	C	G
	R128	136		G	A	G	A	A	T	T	A	T	G	G	C	C	T	A	G	C	T	T	A	C	A	C	G
	R26	150		G	A	G	A	A	T	T	A	T	G	G	C	C	T	A	G	C	T	T	A	C	A	C	G
	R135	160		G	A	G	G	A	C	C	A	T	G	G	C	C	C	A	G	T	C	G	A	C	A	C	G
	R73	168		G	A	G	G	A	C	T	A	T	G	G	C	C	C	A	G	T	C	G	A	C	A	C	G
	R73	168		G	A	G	G	A	T	T	A	T	G	G	C	C	T	A	G	C	T	G	A	C	A	C	G
	R62	168		G	A	G	G	G	C	T	A	T	G	G	C	C	C	A	G	T	C	G	A	C	A	C	G
	R152	166		G	G	A	A	A	C	C	G	A	T	A	A	T	T	G	A	C	T	T	G	T	T	T	T
	R166	153		G	G	A	A	G	C	C	G	A	T	A	A	T	T	A	A	C	T	T	G	T	A	T	T
	R97	173		G	G	A	A	G	C	C	G	A	T	A	A	T	T	G	A	C	T	T	G	T	T	T	T
	R17	158		G	G	A	A	G	T	C	A	A	T	A	A	T	T	G	A	T	C	T	A	T	T	T	T
	R06	174		G	G	A	A	G	T	C	G	A	G	A	A	T	T	G	A	C	T	T	G	T	T	T	T
	R01	151		G	G	A	A	G	T	C	G	A	T	A	A	C	C	A	G	T	C	G	A	C	A	C	G
	R140	160		G	G	A	A	G	T	C	G	A	T	A	A	C	C	A	G	T	C	G	A	C	A	C	G
	R165	153		G	G	A	A	G	T	C	G	A	T	A	A	C	C	A	G	T	C	G	A	C	A	C	G
	R27	151		G	G	A	A	G	T	C	G	A	T	A	A	C	T	G	A	C	T	T	A	T	T	T	T
	R115	149		G	G	A	A	G	T	C	G	A	T	A	A	C	T	G	A	C	T	T	G	T	T	T	T
	R110	148		G	G	A	A	G	T	C	G	A	T	A	A	T	C	A	G	T	C	G	A	C	A	C	G
	R125	177		G	G	A	A	G	T	C	G	A	T	A	A	T	C	A	G	T	C	G	A	C	A	C	G
	R28	154		G	G	A	A	G	T	C	G	A	T	A	A	T	T	A	A	C	T	T	A	C	A	C	G
	R12	155		G	G	A	A	G	T	C	G	A	T	A	A	T	T	A	A	C	T	T	G	T	T	T	T
	R156	161		G	G	A	A	G	T	C	G	A	T	A	A	T	T	A	A	C	T	T	G	T	T	T	T
	R87	165		G	G	A	A	G	T	C	G	A	T	A	A	T	T	A	A	C	T	T	G	T	T	T	T
	R106	150		G	G	A	A	G	T	C	G	A	T	A	A	T	T	G	A	C	C	T	G	T	T	T	T
	R39	161		G	G	A	A	G	T	C	G	A	T	A	A	T	T	G	A	C	C	T	G	T	T	T	T
	R36	162		G	G	A	A	G	T	C	G	A	T	A	A	T	T	G	A	C	T	G	A	T	T	T	T
	R14	135		G	G	A	A	G	T	C	G	A	T	A	A	T	T	G	A	C	T	T	A	C	A	C	G
	R30	165		G	G	A	A	G	T	C	G	A	T	A	A	T	T	G	A	C	T	T	G	T	T	C	G
	R98	167		G	G	A	A	G	T	C	G	A	T	A	A	T	T	G	A	C	T	T	G	T	T	T	G
	R07	162		G	G	A	A	G	T	C	G	A	T	A	A	T	T	G	A	C	T	T	G	T	T	T	T
	R07	162		G	G	A	A	G	T	C	G	A	T	A	A	T	T	G	A	C	T	T	G	T	T	T	T
	R11	178		G	G	A	A	G	T	C	G	A	T	A	A	T	T	G	A	C	T	T	G	T	T	T	T
	R113	170		G	G	A	A	G	T	C	G	A	T	A	A	T	T	G	A	C	T	T	G	T	T	T	T
	R113	170		G	G	A	A	G	T	C	G	A	T	A	A	T	T	G	A	C	T	T	G	T	T	T	T
	R125	177		G	G	A	A	G	T	C	G	A	T	A	A	T	T	G	A	C	T	T	G	T	T	T	T
	R145	128		G	G	A	A	G	T	C	G	A	T	A	A	T	T	G	A	C	T	T	G	T	T	T	T
	R33	148		G	G	A	A	G	T	C	G	A	T	A	A	T	T	G	A	C	T	T	G	T	T	T	T
	R46	145		G	G	A	A	G	T	C	G	A	T	A	A	T	T	G	A	C	T	T	G	T	T	T	T
	R68	165		G	G	A	A	G	T	C	G	A	T	A	A	T	T	G	A	C	T	T	G	T	T	T	T
	R102	148		G	G	A	A	G	T	C	G	A	T	A	A	T	T	G	G	C	T	T	G	T	T	T	T
	R72	158		G	G	A	A	G	T	C	G	A	T	A	C	C	C	G	A	T	C	T	A	C	T	C	T
	R34	159		G	G	A	A	G	T	C	G	A	T	A	C	T	T	G	A	C	T	T	G	T	T	T	T
	R129	155		G	G	A	A	G	T	C	G	T	T	A	A	C	C	A	G	T	C	G	A	C	A	C	G
	R75	161		G	G	A	A	G	T	T	G	A	T	G	A	T	T	G	A	C	T	T	A	T	T	T	T
	R18	164		G	G	G	A	G	T	C	G	A	G	A	A	C	C	A	G	T	C	G	A	C	T	T	T
	R38	137		G	G	G	A	G	T	C	G	A	T	A	A	T	T	G	A	C	C	T	G	T	A	C	T
	R138	154		G	G	G	A	G	T	C	G	A	T	A	A	T	T	G	A	C	T	T	G	T	T	T	T
	R122	138		A	A	A	A	A	T	T	A	A	T	A	A	C	C	A	G	T	C	G	A	C	A	C	G
	R162	141		A	A	A	A	G	T	C	A	A	T	A	A	C	C	A	G	T	C	G	A	C	A	C	G
	R16	140		A	A	A	A	G	T	C	G	A	T	A	A	T	T	G	A	T	C	G	A	C	T	C	G
	R108	133		A	A	A	G	A	C	T	A	A	T	A	A	C	C	A	G	T	C	G	A	C	A	C	G
	R109	148		A	A	A	G	A	C	T	A	A	T	A	A	C	C	A	G	T	C	G	A	C	A	C	G
	R134	149		A	A	A	G	A	C	T	A	A	T	A	A	C	C	A	G	T	C	G	A	C	A	C	G
	R148	151		A	A	A	G	A	C	T	A	A	T	A	A	C	C	A	G	T	C	G	A	C	A	C	G
	R150	144		A	A	A	G	A	C	T	A	A	T	A	A	C	C	A	G	T	C	G	A	C	A	C	G
	R155	147		A	A	A	G	A	C	T	A	A	T	A	A	C	C	A	G	T	C	G	A	C	A	C	G
	R19	140		A	A	A	G	A	C	T	A	A	T	A	A	C	C	A	G	T	C	G	A	C	A	C	G
	R36	162		A	A	A	G	A	C	T	A	A	T	A	A	C	C	A	G	T	C	G	A	C	A	C	G
	R37	169		A	A	A	G	A	C	T	A	A	T	A	A	C	C	A	G	T	C	G	A	C	A	C	G
	R44	144		A	A	A	G	A	C	T	A	A	T	A	A	C	C	A	G	T	C	G	A	C	A	C	G
	R85	171		A	A	A	G	A	C	T	A	A	T	A	A	C	C	A	G	T	C	G	A	C	A	C	G
	R90	164		A	A	A	G	A	C	T	A	A	T	A	A	C	C	A	G	T	C	G	A	C	A	C	G
	R51	158		A	A	A	G	A	C	T	A	A	T	A	A	C	T	G	A	C	T	T	G	T	T	T	T
	R74	152		A	A	A	G	A	C	T	A	A	T	G	A	C	C	A	G	T	C	G	A	C	A	C	G
	R132	143		A	A	A	G	A	C	T	A	T	G	G	C	C	C	A	G	T	C	G	A	C	A	C	G
	R67	150		A	A	A	G	A	C	T	A	T	G	G	C	C	C	A	G	T	C	G	A	C	A	C	G
	R118	137		A	A	A	G	A	C	T	A	T	T	A	C	C	C	A	G	T	C	G	A	C	A	C	G
	R01	151		A	A	A	G	A	C	T	G	A	T	A	A	C	C	A	G	T	C	G	A	C	A	C	G
	R67	150		A	A	A	G	G	T	C	G	A	T	A	A	T	C	A	G	T	C	G	A	C	A	C	G
	R57	183		A	A	G	A	A	T	C	G	A	T	A	A	T	T	G	A	C	T	T	G	T	T	T	T
	R69	151		A	A	G	A	G	C	C	G	A	G	A	A	T	T	G	A	C	T	T	G	T	T	T	T
	R84	167		A	A	G	A	G	T	C	A	A	T	A	A	T	T	A	A	C	T	T	G	T	T	T	T
	R51	158		A	A	G	A	G	T	C	G	A	T	A	A	C	C	A	G	T	C	G	A	C	A	C	G
	R103	164		A	A	G	A	G	T	C	G	A	T	A	A	T	T	G	A	C	T	T	G	T	T	T	T
	R157	148		A	A	G	A	G	T	C	G	A	T	A	A	T	T	G	A	C	T	T	G	T	T	T	T
	R139	154		A	A	G	A	G	T	C	G	A	T	G	A	T	T	G	A	C	T	T	G	T	T	T	T
	R70	189		A	A	G	A	G	T	C	G	A	T	G	C	T	T	A	A	C	T	T	G	T	T	T	T
	R120	146		A	A	G	A	G	T	C	G	T	G	G	C	C	C	A	G	T	C	G	A	C	A	C	G
	R32	153		A	A	G	A	G	T	C	G	T	T	A	A	T	T	G	A	C	T	G	A	T	T	T	T
	R131	146		A	A	G	A	G	T	T	A	A	T	A	A	C	T	G	A	C	T	T	G	T	T	T	T
	R122	138		A	A	G	G	A	C	C	G	A	T	A	A	T	T	A	A	C	T	T	G	T	T	T	T
	R46	145		A	A	G	G	A	C	T	A	A	G	G	C	C	C	A	G	T	C	G	A	C	A	C	G
	R100	149		A	A	G	G	A	C	T	A	A	G	G	C	C	C	A	G	T	C	G	A	C	A	T	T
	R28	154		A	A	G	G	A	C	T	A	A	G	G	C	C	C	A	G	T	C	G	A	C	T	T	T
	R118	137		A	A	G	G	A	C	T	A	A	T	A	A	C	C	A	G	T	C	G	A	C	A	C	G
	R91	150		A	A	G	G	A	C	T	A	A	T	A	A	C	C	A	G	T	C	G	A	C	A	C	G
	R132	143		A	A	G	G	A	C	T	A	A	T	G	C	C	C	A	G	T	C	G	A	C	A	C	G
	R74	152		A	A	G	G	A	C	T	A	T	G	G	A	C	C	A	G	T	C	G	A	C	A	C	G
	R63	150		A	A	G	G	A	C	T	A	T	G	G	C	C	C	A	G	C	T	T	G	T	T	T	T
	R95	171		A	A	G	G	A	C	T	A	T	G	G	C	C	C	A	G	C	T	T	G	T	T	T	T

## Sheet: Table S7
			25__4442034	25__4442632	25__4443950	25__4444559	25__4444690	25__4444987	25__4446261	25__4446727
haplotype 1	R06	174	C	G	G	G	A	C	G	C	CGGGACGC
	R09	146	C	G	G	G	A	C	G	C	CGGGACGC
	R100	149	C	G	G	G	A	C	G	C	CGGGACGC
	R102	148	C	G	G	G	A	C	G	C	CGGGACGC
	R103	164	C	G	G	G	A	C	G	C	CGGGACGC
	R106	150	C	G	G	G	A	C	G	C	CGGGACGC
	R109	148	C	G	G	G	A	C	G	C	CGGGACGC
	R119	139	C	G	G	G	A	C	G	C	CGGGACGC
	R120	146	C	G	G	G	A	C	G	C	CGGGACGC
	R123	129	C	G	G	G	A	C	G	C	CGGGACGC
	R124	149	C	G	G	G	A	C	G	C	CGGGACGC
	R129	155	C	G	G	G	A	C	G	C	CGGGACGC
	R130	146	C	G	G	G	A	C	G	C	CGGGACGC
	R133	146	C	G	G	G	A	C	G	C	CGGGACGC
	R141	159	C	G	G	G	A	C	G	C	CGGGACGC
	R142	157	C	G	G	G	A	C	G	C	CGGGACGC
	R144	130	C	G	G	G	A	C	G	C	CGGGACGC
	R144	130	C	G	G	G	A	C	G	C	CGGGACGC
	R145	128	C	G	G	G	A	C	G	C	CGGGACGC
	R149	164	C	G	G	G	A	C	G	C	CGGGACGC
	R151	149	C	G	G	G	A	C	G	C	CGGGACGC
	R156	161	C	G	G	G	A	C	G	C	CGGGACGC
	R158	137	C	G	G	G	A	C	G	C	CGGGACGC
	R159	139	C	G	G	G	A	C	G	C	CGGGACGC
	R161	151	C	G	G	G	A	C	G	C	CGGGACGC
	R161	151	C	G	G	G	A	C	G	C	CGGGACGC
	R162	141	C	G	G	G	A	C	G	C	CGGGACGC
	R163	150	C	G	G	G	A	C	G	C	CGGGACGC
	R164	123	C	G	G	G	A	C	G	C	CGGGACGC
	R18	164	C	G	G	G	A	C	G	C	CGGGACGC
	R20	146	C	G	G	G	A	C	G	C	CGGGACGC
	R20	146	C	G	G	G	A	C	G	C	CGGGACGC
	R21	151	C	G	G	G	A	C	G	C	CGGGACGC
	R22	168	C	G	G	G	A	C	G	C	CGGGACGC
	R23	149	C	G	G	G	A	C	G	C	CGGGACGC
	R35	160	C	G	G	G	A	C	G	C	CGGGACGC
	R40	122	C	G	G	G	A	C	G	C	CGGGACGC
	R44	144	C	G	G	G	A	C	G	C	CGGGACGC
	R46	145	C	G	G	G	A	C	G	C	CGGGACGC
	R47	127	C	G	G	G	A	C	G	C	CGGGACGC
	R50	150	C	G	G	G	A	C	G	C	CGGGACGC
	R51	158	C	G	G	G	A	C	G	C	CGGGACGC
	R52	150	C	G	G	G	A	C	G	C	CGGGACGC
	R53	140	C	G	G	G	A	C	G	C	CGGGACGC
	R54	145	C	G	G	G	A	C	G	C	CGGGACGC
	R64	148	C	G	G	G	A	C	G	C	CGGGACGC
	R65	145	C	G	G	G	A	C	G	C	CGGGACGC
	R79	142	C	G	G	G	A	C	G	C	CGGGACGC
	R92	154	C	G	G	G	A	C	G	C	CGGGACGC
haplotype 2	R01	151	C	G	G	G	A	C	G	T	CGGGACGT
	R02	163	C	G	G	G	A	C	G	T	CGGGACGT
	R03	135	C	G	G	G	A	C	G	T	CGGGACGT
	R04	131	C	G	G	G	A	C	G	T	CGGGACGT
	R04	131	C	G	G	G	A	C	G	T	CGGGACGT
	R05	141	C	G	G	G	A	C	G	T	CGGGACGT
	R08	144	C	G	G	G	A	C	G	T	CGGGACGT
	R08	144	C	G	G	G	A	C	G	T	CGGGACGT
	R09	146	C	G	G	G	A	C	G	T	CGGGACGT
	R10	158	C	G	G	G	A	C	G	T	CGGGACGT
	R100	149	C	G	G	G	A	C	G	T	CGGGACGT
	R101	152	C	G	G	G	A	C	G	T	CGGGACGT
	R102	148	C	G	G	G	A	C	G	T	CGGGACGT
	R103	164	C	G	G	G	A	C	G	T	CGGGACGT
	R104	153	C	G	G	G	A	C	G	T	CGGGACGT
	R104	153	C	G	G	G	A	C	G	T	CGGGACGT
	R105	149	C	G	G	G	A	C	G	T	CGGGACGT
	R105	149	C	G	G	G	A	C	G	T	CGGGACGT
	R107	150	C	G	G	G	A	C	G	T	CGGGACGT
	R108	133	C	G	G	G	A	C	G	T	CGGGACGT
	R108	133	C	G	G	G	A	C	G	T	CGGGACGT
	R109	148	C	G	G	G	A	C	G	T	CGGGACGT
	R110	148	C	G	G	G	A	C	G	T	CGGGACGT
	R110	148	C	G	G	G	A	C	G	T	CGGGACGT
	R111	154	C	G	G	G	A	C	G	T	CGGGACGT
	R111	154	C	G	G	G	A	C	G	T	CGGGACGT
	R112	149	C	G	G	G	A	C	G	T	CGGGACGT
	R113	170	C	G	G	G	A	C	G	T	CGGGACGT
	R115	149	C	G	G	G	A	C	G	T	CGGGACGT
	R116	160	C	G	G	G	A	C	G	T	CGGGACGT
	R116	160	C	G	G	G	A	C	G	T	CGGGACGT
	R117	132	C	G	G	G	A	C	G	T	CGGGACGT
	R118	137	C	G	G	G	A	C	G	T	CGGGACGT
	R118	137	C	G	G	G	A	C	G	T	CGGGACGT
	R119	139	C	G	G	G	A	C	G	T	CGGGACGT
	R12	155	C	G	G	G	A	C	G	T	CGGGACGT
	R120	146	C	G	G	G	A	C	G	T	CGGGACGT
	R121	136	C	G	G	G	A	C	G	T	CGGGACGT
	R121	136	C	G	G	G	A	C	G	T	CGGGACGT
	R122	138	C	G	G	G	A	C	G	T	CGGGACGT
	R122	138	C	G	G	G	A	C	G	T	CGGGACGT
	R123	129	C	G	G	G	A	C	G	T	CGGGACGT
	R124	149	C	G	G	G	A	C	G	T	CGGGACGT
	R125	177	C	G	G	G	A	C	G	T	CGGGACGT
	R126	134	C	G	G	G	A	C	G	T	CGGGACGT
	R127	154	C	G	G	G	A	C	G	T	CGGGACGT
	R128	136	C	G	G	G	A	C	G	T	CGGGACGT
	R128	136	C	G	G	G	A	C	G	T	CGGGACGT
	R13	140	C	G	G	G	A	C	G	T	CGGGACGT
	R130	146	C	G	G	G	A	C	G	T	CGGGACGT
	R131	146	C	G	G	G	A	C	G	T	CGGGACGT
	R131	146	C	G	G	G	A	C	G	T	CGGGACGT
	R132	143	C	G	G	G	A	C	G	T	CGGGACGT
	R132	143	C	G	G	G	A	C	G	T	CGGGACGT
	R133	146	C	G	G	G	A	C	G	T	CGGGACGT
	R134	149	C	G	G	G	A	C	G	T	CGGGACGT
	R134	149	C	G	G	G	A	C	G	T	CGGGACGT
	R136	157	C	G	G	G	A	C	G	T	CGGGACGT
	R136	157	C	G	G	G	A	C	G	T	CGGGACGT
	R137	136	C	G	G	G	A	C	G	T	CGGGACGT
	R137	136	C	G	G	G	A	C	G	T	CGGGACGT
	R138	154	C	G	G	G	A	C	G	T	CGGGACGT
	R139	154	C	G	G	G	A	C	G	T	CGGGACGT
	R139	154	C	G	G	G	A	C	G	T	CGGGACGT
	R14	135	C	G	G	G	A	C	G	T	CGGGACGT
	R14	135	C	G	G	G	A	C	G	T	CGGGACGT
	R140	160	C	G	G	G	A	C	G	T	CGGGACGT
	R141	159	C	G	G	G	A	C	G	T	CGGGACGT
	R142	157	C	G	G	G	A	C	G	T	CGGGACGT
	R143	161	C	G	G	G	A	C	G	T	CGGGACGT
	R146	155	C	G	G	G	A	C	G	T	CGGGACGT
	R146	155	C	G	G	G	A	C	G	T	CGGGACGT
	R147	152	C	G	G	G	A	C	G	T	CGGGACGT
	R147	152	C	G	G	G	A	C	G	T	CGGGACGT
	R148	151	C	G	G	G	A	C	G	T	CGGGACGT
	R148	151	C	G	G	G	A	C	G	T	CGGGACGT
	R149	164	C	G	G	G	A	C	G	T	CGGGACGT
	R150	144	C	G	G	G	A	C	G	T	CGGGACGT
	R150	144	C	G	G	G	A	C	G	T	CGGGACGT
	R153	154	C	G	G	G	A	C	G	T	CGGGACGT
	R154	152	C	G	G	G	A	C	G	T	CGGGACGT
	R154	152	C	G	G	G	A	C	G	T	CGGGACGT
	R155	147	C	G	G	G	A	C	G	T	CGGGACGT
	R156	161	C	G	G	G	A	C	G	T	CGGGACGT
	R157	148	C	G	G	G	A	C	G	T	CGGGACGT
	R157	148	C	G	G	G	A	C	G	T	CGGGACGT
	R158	137	C	G	G	G	A	C	G	T	CGGGACGT
	R159	139	C	G	G	G	A	C	G	T	CGGGACGT
	R16	140	C	G	G	G	A	C	G	T	CGGGACGT
	R16	140	C	G	G	G	A	C	G	T	CGGGACGT
	R160	153	C	G	G	G	A	C	G	T	CGGGACGT
	R162	141	C	G	G	G	A	C	G	T	CGGGACGT
	R164	123	C	G	G	G	A	C	G	T	CGGGACGT
	R165	153	C	G	G	G	A	C	G	T	CGGGACGT
	R165	153	C	G	G	G	A	C	G	T	CGGGACGT
	R166	153	C	G	G	G	A	C	G	T	CGGGACGT
	R18	164	C	G	G	G	A	C	G	T	CGGGACGT
	R19	140	C	G	G	G	A	C	G	T	CGGGACGT
	R19	140	C	G	G	G	A	C	G	T	CGGGACGT
	R21	151	C	G	G	G	A	C	G	T	CGGGACGT
	R23	149	C	G	G	G	A	C	G	T	CGGGACGT
	R24	146	C	G	G	G	A	C	G	T	CGGGACGT
	R25	152	C	G	G	G	A	C	G	T	CGGGACGT
	R25	152	C	G	G	G	A	C	G	T	CGGGACGT
	R26	150	C	G	G	G	A	C	G	T	CGGGACGT
	R26	150	C	G	G	G	A	C	G	T	CGGGACGT
	R27	151	C	G	G	G	A	C	G	T	CGGGACGT
	R28	154	C	G	G	G	A	C	G	T	CGGGACGT
	R29	155	C	G	G	G	A	C	G	T	CGGGACGT
	R31	147	C	G	G	G	A	C	G	T	CGGGACGT
	R31	147	C	G	G	G	A	C	G	T	CGGGACGT
	R32	153	C	G	G	G	A	C	G	T	CGGGACGT
	R32	153	C	G	G	G	A	C	G	T	CGGGACGT
	R33	148	C	G	G	G	A	C	G	T	CGGGACGT
	R36	162	C	G	G	G	A	C	G	T	CGGGACGT
	R37	169	C	G	G	G	A	C	G	T	CGGGACGT
	R37	169	C	G	G	G	A	C	G	T	CGGGACGT
	R38	137	C	G	G	G	A	C	G	T	CGGGACGT
	R38	137	C	G	G	G	A	C	G	T	CGGGACGT
	R39	161	C	G	G	G	A	C	G	T	CGGGACGT
	R39	161	C	G	G	G	A	C	G	T	CGGGACGT
	R40	122	C	G	G	G	A	C	G	T	CGGGACGT
	R41	113	C	G	G	G	A	C	G	T	CGGGACGT
	R41	113	C	G	G	G	A	C	G	T	CGGGACGT
	R42	153	C	G	G	G	A	C	G	T	CGGGACGT
	R42	153	C	G	G	G	A	C	G	T	CGGGACGT
	R44	144	C	G	G	G	A	C	G	T	CGGGACGT
	R45	127	C	G	G	G	A	C	G	T	CGGGACGT
	R45	127	C	G	G	G	A	C	G	T	CGGGACGT
	R47	127	C	G	G	G	A	C	G	T	CGGGACGT
	R48	149	C	G	G	G	A	C	G	T	CGGGACGT
	R48	149	C	G	G	G	A	C	G	T	CGGGACGT
	R49	157	C	G	G	G	A	C	G	T	CGGGACGT
	R49	157	C	G	G	G	A	C	G	T	CGGGACGT
	R50	150	C	G	G	G	A	C	G	T	CGGGACGT
	R53	140	C	G	G	G	A	C	G	T	CGGGACGT
	R54	145	C	G	G	G	A	C	G	T	CGGGACGT
	R55	149	C	G	G	G	A	C	G	T	CGGGACGT
	R55	149	C	G	G	G	A	C	G	T	CGGGACGT
	R56	146	C	G	G	G	A	C	G	T	CGGGACGT
	R56	146	C	G	G	G	A	C	G	T	CGGGACGT
	R57	183	C	G	G	G	A	C	G	T	CGGGACGT
	R57	183	C	G	G	G	A	C	G	T	CGGGACGT
	R58	125	C	G	G	G	A	C	G	T	CGGGACGT
	R59	139	C	G	G	G	A	C	G	T	CGGGACGT
	R59	139	C	G	G	G	A	C	G	T	CGGGACGT
	R60	132	C	G	G	G	A	C	G	T	CGGGACGT
	R61	137	C	G	G	G	A	C	G	T	CGGGACGT
	R63	150	C	G	G	G	A	C	G	T	CGGGACGT
	R64	148	C	G	G	G	A	C	G	T	CGGGACGT
	R65	145	C	G	G	G	A	C	G	T	CGGGACGT
	R66	146	C	G	G	G	A	C	G	T	CGGGACGT
	R66	146	C	G	G	G	A	C	G	T	CGGGACGT
	R67	150	C	G	G	G	A	C	G	T	CGGGACGT
	R67	150	C	G	G	G	A	C	G	T	CGGGACGT
	R69	151	C	G	G	G	A	C	G	T	CGGGACGT
	R70	189	C	G	G	G	A	C	G	T	CGGGACGT
	R70	189	C	G	G	G	A	C	G	T	CGGGACGT
	R71	151	C	G	G	G	A	C	G	T	CGGGACGT
	R71	151	C	G	G	G	A	C	G	T	CGGGACGT
	R72	158	C	G	G	G	A	C	G	T	CGGGACGT
	R73	168	C	G	G	G	A	C	G	T	CGGGACGT
	R73	168	C	G	G	G	A	C	G	T	CGGGACGT
	R74	152	C	G	G	G	A	C	G	T	CGGGACGT
	R74	152	C	G	G	G	A	C	G	T	CGGGACGT
	R76	151	C	G	G	G	A	C	G	T	CGGGACGT
	R77	141	C	G	G	G	A	C	G	T	CGGGACGT
	R77	141	C	G	G	G	A	C	G	T	CGGGACGT
	R78	148	C	G	G	G	A	C	G	T	CGGGACGT
	R78	148	C	G	G	G	A	C	G	T	CGGGACGT
	R79	142	C	G	G	G	A	C	G	T	CGGGACGT
	R80	167	C	G	G	G	A	C	G	T	CGGGACGT
	R80	167	C	G	G	G	A	C	G	T	CGGGACGT
	R81	162	C	G	G	G	A	C	G	T	CGGGACGT
	R81	162	C	G	G	G	A	C	G	T	CGGGACGT
	R83	157	C	G	G	G	A	C	G	T	CGGGACGT
	R83	157	C	G	G	G	A	C	G	T	CGGGACGT
	R84	167	C	G	G	G	A	C	G	T	CGGGACGT
	R84	167	C	G	G	G	A	C	G	T	CGGGACGT
	R85	171	C	G	G	G	A	C	G	T	CGGGACGT
	R85	171	C	G	G	G	A	C	G	T	CGGGACGT
	R86	164	C	G	G	G	A	C	G	T	CGGGACGT
	R87	165	C	G	G	G	A	C	G	T	CGGGACGT
	R88	139	C	G	G	G	A	C	G	T	CGGGACGT
	R88	139	C	G	G	G	A	C	G	T	CGGGACGT
	R89	150	C	G	G	G	A	C	G	T	CGGGACGT
	R89	150	C	G	G	G	A	C	G	T	CGGGACGT
	R90	164	C	G	G	G	A	C	G	T	CGGGACGT
	R90	164	C	G	G	G	A	C	G	T	CGGGACGT
	R91	150	C	G	G	G	A	C	G	T	CGGGACGT
	R91	150	C	G	G	G	A	C	G	T	CGGGACGT
	R92	154	C	G	G	G	A	C	G	T	CGGGACGT
	R93	170	C	G	G	G	A	C	G	T	CGGGACGT
	R93	170	C	G	G	G	A	C	G	T	CGGGACGT
	R94	170	C	G	G	G	A	C	G	T	CGGGACGT
	R94	170	C	G	G	G	A	C	G	T	CGGGACGT
	R95	171	C	G	G	G	A	C	G	T	CGGGACGT
	R96	147	C	G	G	G	A	C	G	T	CGGGACGT
	R96	147	C	G	G	G	A	C	G	T	CGGGACGT
	R99	177	C	G	G	G	A	C	G	T	CGGGACGT
haplotype 3	R03	135	C	G	G	G	T	C	G	T	CGGGTCGT
	R05	141	C	G	G	G	T	C	G	T	CGGGTCGT
	R10	158	C	G	G	G	T	C	G	T	CGGGTCGT
	R101	152	C	G	G	G	T	C	G	T	CGGGTCGT
	R117	132	C	G	G	G	T	C	G	T	CGGGTCGT
	R13	140	C	G	G	G	T	C	G	T	CGGGTCGT
	R152	166	C	G	G	G	T	C	G	T	CGGGTCGT
	R153	154	C	G	G	G	T	C	G	T	CGGGTCGT
	R155	147	C	G	G	G	T	C	G	T	CGGGTCGT
	R24	146	C	G	G	G	T	C	G	T	CGGGTCGT
	R29	155	C	G	G	G	T	C	G	T	CGGGTCGT
	R52	150	C	G	G	G	T	C	G	T	CGGGTCGT
	R58	125	C	G	G	G	T	C	G	T	CGGGTCGT
	R61	137	C	G	G	G	T	C	G	T	CGGGTCGT
	R69	151	C	G	G	G	T	C	G	T	CGGGTCGT
	R75	161	C	G	G	G	T	C	G	T	CGGGTCGT
	R82	176	C	G	G	G	T	C	G	T	CGGGTCGT
haplotype 4	R07	162	T	A	T	T	T	T	A	C	TATTTTAC
	R07	162	T	A	T	T	T	T	A	C	TATTTTAC
	R107	150	T	A	T	T	T	T	A	C	TATTTTAC
	R11	178	T	A	T	T	T	T	A	C	TATTTTAC
	R11	178	T	A	T	T	T	T	A	C	TATTTTAC
	R112	149	T	A	T	T	T	T	A	C	TATTTTAC
	R113	170	T	A	T	T	T	T	A	C	TATTTTAC
	R114	162	T	A	T	T	T	T	A	C	TATTTTAC
	R114	162	T	A	T	T	T	T	A	C	TATTTTAC
	R125	177	T	A	T	T	T	T	A	C	TATTTTAC
	R126	134	T	A	T	T	T	T	A	C	TATTTTAC
	R129	155	T	A	T	T	T	T	A	C	TATTTTAC
	R135	160	T	A	T	T	T	T	A	C	TATTTTAC
	R138	154	T	A	T	T	T	T	A	C	TATTTTAC
	R140	160	T	A	T	T	T	T	A	C	TATTTTAC
	R143	161	T	A	T	T	T	T	A	C	TATTTTAC
	R151	149	T	A	T	T	T	T	A	C	TATTTTAC
	R152	166	T	A	T	T	T	T	A	C	TATTTTAC
	R22	168	T	A	T	T	T	T	A	C	TATTTTAC
	R27	151	T	A	T	T	T	T	A	C	TATTTTAC
	R30	165	T	A	T	T	T	T	A	C	TATTTTAC
	R33	148	T	A	T	T	T	T	A	C	TATTTTAC
	R34	159	T	A	T	T	T	T	A	C	TATTTTAC
	R46	145	T	A	T	T	T	T	A	C	TATTTTAC
	R60	132	T	A	T	T	T	T	A	C	TATTTTAC
	R63	150	T	A	T	T	T	T	A	C	TATTTTAC
	R68	165	T	A	T	T	T	T	A	C	TATTTTAC
	R86	164	T	A	T	T	T	T	A	C	TATTTTAC
	R87	165	T	A	T	T	T	T	A	C	TATTTTAC
	R95	171	T	A	T	T	T	T	A	C	TATTTTAC
	R97	173	T	A	T	T	T	T	A	C	TATTTTAC
Others	R02	163	T	A	T	T	T	T	G	C	TATTTTGC
	R06	174	T	A	T	T	T	T	G	C	TATTTTGC
	R106	150	T	A	T	T	T	T	G	C	TATTTTGC
	R28	154	T	A	T	T	T	T	G	C	TATTTTGC
	R30	165	T	A	T	T	T	T	G	C	TATTTTGC
	R51	158	T	A	T	T	T	T	G	C	TATTTTGC
	R68	165	T	A	T	T	T	T	G	C	TATTTTGC
	R76	151	T	A	T	T	T	T	G	C	TATTTTGC
	R82	176	T	A	T	T	T	T	G	C	TATTTTGC
	R98	167	T	A	T	T	T	T	G	C	TATTTTGC
	R98	167	T	A	T	T	T	T	G	C	TATTTTGC
	R99	177	T	A	T	T	T	T	G	C	TATTTTGC
	R43	141	T	G	G	G	A	C	G	C	TGGGACGC
	R01	151	T	G	T	T	T	T	A	C	TGTTTTAC
	R163	150	T	G	T	T	T	T	A	C	TGTTTTAC
	R35	160	T	G	T	T	T	T	G	C	TGTTTTGC
	R127	154	C	A	G	T	T	T	A	C	CAGTTTAC
	R36	162	C	A	G	T	T	T	G	C	CAGTTTGC
	R43	141	C	A	T	G	T	T	A	C	CATGTTAC
	R145	128	C	A	T	T	T	T	G	C	CATTTTGC
	R34	159	C	G	G	G	A	C	A	T	CGGGACAT
	R62	168	C	G	G	G	A	C	A	T	CGGGACAT
	R17	158	C	G	G	G	A	T	A	C	CGGGATAC
	R135	160	C	G	T	G	T	C	G	T	CGTGTCGT
	R15	157	C	G	T	T	T	C	A	C	CGTTTCAC
	R17	158	T	A	G	G	A	C	A	T	TAGGACAT
	R72	158	T	A	G	G	T	C	G	C	TAGGTCGC
	R115	149	T	A	G	G	T	T	G	C	TAGGTTGC
	R166	153	T	A	G	T	T	T	G	C	TAGTTTGC
	R75	161	T	A	T	G	T	C	A	C	TATGTCAC
	R12	155	T	A	T	G	T	T	A	C	TATGTTAC
	R97	173	T	A	T	T	A	T	G	C	TATTATGC
	R160	153	T	A	T	T	T	C	A	C	TATTTCAC
	R62	168	T	A	T	T	T	C	A	C	TATTTCAC
	R15	157	T	A	T	T	T	T	A	T	TATTTTAT

## Sheet: Table S8
			29__4363280	29__4373053	29__4480837	29__4480979	29__4481566	29__4481956	29__4500595	29__4500604	29__4586783	29__4587486	29__4743115	29__4743321	29__4797900	29__4805590	29__4805764	29__4806381	29__4837274
haplotype 1	R01	290	C	A	G	G	G	G	G	C	C	A	G	G	C	C	T	T	G	CAGGGGGCCAGGCCTTG
	R01	290	C	A	G	G	G	G	G	C	C	A	G	G	C	C	T	T	G	CAGGGGGCCAGGCCTTG
	R02	290	C	A	G	G	G	G	G	C	C	A	G	G	C	C	T	T	G	CAGGGGGCCAGGCCTTG
	R03	270	C	A	G	G	G	G	G	C	C	A	G	G	C	C	T	T	G	CAGGGGGCCAGGCCTTG
	R03	270	C	A	G	G	G	G	G	C	C	A	G	G	C	C	T	T	G	CAGGGGGCCAGGCCTTG
	R04	266	C	A	G	G	G	G	G	C	C	A	G	G	C	C	T	T	G	CAGGGGGCCAGGCCTTG
	R04	266	C	A	G	G	G	G	G	C	C	A	G	G	C	C	T	T	G	CAGGGGGCCAGGCCTTG
	R05	257	C	A	G	G	G	G	G	C	C	A	G	G	C	C	T	T	G	CAGGGGGCCAGGCCTTG
	R06	310	C	A	G	G	G	G	G	C	C	A	G	G	C	C	T	T	G	CAGGGGGCCAGGCCTTG
	R07	302	C	A	G	G	G	G	G	C	C	A	G	G	C	C	T	T	G	CAGGGGGCCAGGCCTTG
	R07	302	C	A	G	G	G	G	G	C	C	A	G	G	C	C	T	T	G	CAGGGGGCCAGGCCTTG
	R08	273	C	A	G	G	G	G	G	C	C	A	G	G	C	C	T	T	G	CAGGGGGCCAGGCCTTG
	R09	246	C	A	G	G	G	G	G	C	C	A	G	G	C	C	T	T	G	CAGGGGGCCAGGCCTTG
	R10	287	C	A	G	G	G	G	G	C	C	A	G	G	C	C	T	T	G	CAGGGGGCCAGGCCTTG
	R10	287	C	A	G	G	G	G	G	C	C	A	G	G	C	C	T	T	G	CAGGGGGCCAGGCCTTG
	R100	269	C	A	G	G	G	G	G	C	C	A	G	G	C	C	T	T	G	CAGGGGGCCAGGCCTTG
	R100	269	C	A	G	G	G	G	G	C	C	A	G	G	C	C	T	T	G	CAGGGGGCCAGGCCTTG
	R101	271	C	A	G	G	G	G	G	C	C	A	G	G	C	C	T	T	G	CAGGGGGCCAGGCCTTG
	R101	271	C	A	G	G	G	G	G	C	C	A	G	G	C	C	T	T	G	CAGGGGGCCAGGCCTTG
	R102	254	C	A	G	G	G	G	G	C	C	A	G	G	C	C	T	T	G	CAGGGGGCCAGGCCTTG
	R103	271	C	A	G	G	G	G	G	C	C	A	G	G	C	C	T	T	G	CAGGGGGCCAGGCCTTG
	R104	290	C	A	G	G	G	G	G	C	C	A	G	G	C	C	T	T	G	CAGGGGGCCAGGCCTTG
	R104	290	C	A	G	G	G	G	G	C	C	A	G	G	C	C	T	T	G	CAGGGGGCCAGGCCTTG
	R105	263	C	A	G	G	G	G	G	C	C	A	G	G	C	C	T	T	G	CAGGGGGCCAGGCCTTG
	R105	263	C	A	G	G	G	G	G	C	C	A	G	G	C	C	T	T	G	CAGGGGGCCAGGCCTTG
	R106	251	C	A	G	G	G	G	G	C	C	A	G	G	C	C	T	T	G	CAGGGGGCCAGGCCTTG
	R108	217	C	A	G	G	G	G	G	C	C	A	G	G	C	C	T	T	G	CAGGGGGCCAGGCCTTG
	R109	252	C	A	G	G	G	G	G	C	C	A	G	G	C	C	T	T	G	CAGGGGGCCAGGCCTTG
	R109	252	C	A	G	G	G	G	G	C	C	A	G	G	C	C	T	T	G	CAGGGGGCCAGGCCTTG
	R11	314	C	A	G	G	G	G	G	C	C	A	G	G	C	C	T	T	G	CAGGGGGCCAGGCCTTG
	R11	314	C	A	G	G	G	G	G	C	C	A	G	G	C	C	T	T	G	CAGGGGGCCAGGCCTTG
	R110	270	C	A	G	G	G	G	G	C	C	A	G	G	C	C	T	T	G	CAGGGGGCCAGGCCTTG
	R110	270	C	A	G	G	G	G	G	C	C	A	G	G	C	C	T	T	G	CAGGGGGCCAGGCCTTG
	R111	288	C	A	G	G	G	G	G	C	C	A	G	G	C	C	T	T	G	CAGGGGGCCAGGCCTTG
	R111	288	C	A	G	G	G	G	G	C	C	A	G	G	C	C	T	T	G	CAGGGGGCCAGGCCTTG
	R112	260	C	A	G	G	G	G	G	C	C	A	G	G	C	C	T	T	G	CAGGGGGCCAGGCCTTG
	R112	260	C	A	G	G	G	G	G	C	C	A	G	G	C	C	T	T	G	CAGGGGGCCAGGCCTTG
	R113	263	C	A	G	G	G	G	G	C	C	A	G	G	C	C	T	T	G	CAGGGGGCCAGGCCTTG
	R114	279	C	A	G	G	G	G	G	C	C	A	G	G	C	C	T	T	G	CAGGGGGCCAGGCCTTG
	R115	295	C	A	G	G	G	G	G	C	C	A	G	G	C	C	T	T	G	CAGGGGGCCAGGCCTTG
	R116	285	C	A	G	G	G	G	G	C	C	A	G	G	C	C	T	T	G	CAGGGGGCCAGGCCTTG
	R117	219	C	A	G	G	G	G	G	C	C	A	G	G	C	C	T	T	G	CAGGGGGCCAGGCCTTG
	R117	219	C	A	G	G	G	G	G	C	C	A	G	G	C	C	T	T	G	CAGGGGGCCAGGCCTTG
	R118	264	C	A	G	G	G	G	G	C	C	A	G	G	C	C	T	T	G	CAGGGGGCCAGGCCTTG
	R118	264	C	A	G	G	G	G	G	C	C	A	G	G	C	C	T	T	G	CAGGGGGCCAGGCCTTG
	R119	251	C	A	G	G	G	G	G	C	C	A	G	G	C	C	T	T	G	CAGGGGGCCAGGCCTTG
	R119	251	C	A	G	G	G	G	G	C	C	A	G	G	C	C	T	T	G	CAGGGGGCCAGGCCTTG
	R12	258	C	A	G	G	G	G	G	C	C	A	G	G	C	C	T	T	G	CAGGGGGCCAGGCCTTG
	R12	258	C	A	G	G	G	G	G	C	C	A	G	G	C	C	T	T	G	CAGGGGGCCAGGCCTTG
	R120	291	C	A	G	G	G	G	G	C	C	A	G	G	C	C	T	T	G	CAGGGGGCCAGGCCTTG
	R120	291	C	A	G	G	G	G	G	C	C	A	G	G	C	C	T	T	G	CAGGGGGCCAGGCCTTG
	R121	274	C	A	G	G	G	G	G	C	C	A	G	G	C	C	T	T	G	CAGGGGGCCAGGCCTTG
	R122	228	C	A	G	G	G	G	G	C	C	A	G	G	C	C	T	T	G	CAGGGGGCCAGGCCTTG
	R123	267	C	A	G	G	G	G	G	C	C	A	G	G	C	C	T	T	G	CAGGGGGCCAGGCCTTG
	R124	276	C	A	G	G	G	G	G	C	C	A	G	G	C	C	T	T	G	CAGGGGGCCAGGCCTTG
	R125	308	C	A	G	G	G	G	G	C	C	A	G	G	C	C	T	T	G	CAGGGGGCCAGGCCTTG
	R125	308	C	A	G	G	G	G	G	C	C	A	G	G	C	C	T	T	G	CAGGGGGCCAGGCCTTG
	R127	281	C	A	G	G	G	G	G	C	C	A	G	G	C	C	T	T	G	CAGGGGGCCAGGCCTTG
	R129	295	C	A	G	G	G	G	G	C	C	A	G	G	C	C	T	T	G	CAGGGGGCCAGGCCTTG
	R129	295	C	A	G	G	G	G	G	C	C	A	G	G	C	C	T	T	G	CAGGGGGCCAGGCCTTG
	R13	235	C	A	G	G	G	G	G	C	C	A	G	G	C	C	T	T	G	CAGGGGGCCAGGCCTTG
	R13	235	C	A	G	G	G	G	G	C	C	A	G	G	C	C	T	T	G	CAGGGGGCCAGGCCTTG
	R130	254	C	A	G	G	G	G	G	C	C	A	G	G	C	C	T	T	G	CAGGGGGCCAGGCCTTG
	R130	254	C	A	G	G	G	G	G	C	C	A	G	G	C	C	T	T	G	CAGGGGGCCAGGCCTTG
	R131	268	C	A	G	G	G	G	G	C	C	A	G	G	C	C	T	T	G	CAGGGGGCCAGGCCTTG
	R131	268	C	A	G	G	G	G	G	C	C	A	G	G	C	C	T	T	G	CAGGGGGCCAGGCCTTG
	R132	277	C	A	G	G	G	G	G	C	C	A	G	G	C	C	T	T	G	CAGGGGGCCAGGCCTTG
	R133	227	C	A	G	G	G	G	G	C	C	A	G	G	C	C	T	T	G	CAGGGGGCCAGGCCTTG
	R134	255	C	A	G	G	G	G	G	C	C	A	G	G	C	C	T	T	G	CAGGGGGCCAGGCCTTG
	R135	295	C	A	G	G	G	G	G	C	C	A	G	G	C	C	T	T	G	CAGGGGGCCAGGCCTTG
	R135	295	C	A	G	G	G	G	G	C	C	A	G	G	C	C	T	T	G	CAGGGGGCCAGGCCTTG
	R138	285	C	A	G	G	G	G	G	C	C	A	G	G	C	C	T	T	G	CAGGGGGCCAGGCCTTG
	R138	285	C	A	G	G	G	G	G	C	C	A	G	G	C	C	T	T	G	CAGGGGGCCAGGCCTTG
	R14	260	C	A	G	G	G	G	G	C	C	A	G	G	C	C	T	T	G	CAGGGGGCCAGGCCTTG
	R140	305	C	A	G	G	G	G	G	C	C	A	G	G	C	C	T	T	G	CAGGGGGCCAGGCCTTG
	R142	266	C	A	G	G	G	G	G	C	C	A	G	G	C	C	T	T	G	CAGGGGGCCAGGCCTTG
	R143	281	C	A	G	G	G	G	G	C	C	A	G	G	C	C	T	T	G	CAGGGGGCCAGGCCTTG
	R143	281	C	A	G	G	G	G	G	C	C	A	G	G	C	C	T	T	G	CAGGGGGCCAGGCCTTG
	R146	297	C	A	G	G	G	G	G	C	C	A	G	G	C	C	T	T	G	CAGGGGGCCAGGCCTTG
	R146	297	C	A	G	G	G	G	G	C	C	A	G	G	C	C	T	T	G	CAGGGGGCCAGGCCTTG
	R147	271	C	A	G	G	G	G	G	C	C	A	G	G	C	C	T	T	G	CAGGGGGCCAGGCCTTG
	R148	292	C	A	G	G	G	G	G	C	C	A	G	G	C	C	T	T	G	CAGGGGGCCAGGCCTTG
	R149	305	C	A	G	G	G	G	G	C	C	A	G	G	C	C	T	T	G	CAGGGGGCCAGGCCTTG
	R15	245	C	A	G	G	G	G	G	C	C	A	G	G	C	C	T	T	G	CAGGGGGCCAGGCCTTG
	R150	265	C	A	G	G	G	G	G	C	C	A	G	G	C	C	T	T	G	CAGGGGGCCAGGCCTTG
	R151	296	C	A	G	G	G	G	G	C	C	A	G	G	C	C	T	T	G	CAGGGGGCCAGGCCTTG
	R152	306	C	A	G	G	G	G	G	C	C	A	G	G	C	C	T	T	G	CAGGGGGCCAGGCCTTG
	R152	306	C	A	G	G	G	G	G	C	C	A	G	G	C	C	T	T	G	CAGGGGGCCAGGCCTTG
	R153	267	C	A	G	G	G	G	G	C	C	A	G	G	C	C	T	T	G	CAGGGGGCCAGGCCTTG
	R153	267	C	A	G	G	G	G	G	C	C	A	G	G	C	C	T	T	G	CAGGGGGCCAGGCCTTG
	R154	303	C	A	G	G	G	G	G	C	C	A	G	G	C	C	T	T	G	CAGGGGGCCAGGCCTTG
	R155	278	C	A	G	G	G	G	G	C	C	A	G	G	C	C	T	T	G	CAGGGGGCCAGGCCTTG
	R156	315	C	A	G	G	G	G	G	C	C	A	G	G	C	C	T	T	G	CAGGGGGCCAGGCCTTG
	R156	315	C	A	G	G	G	G	G	C	C	A	G	G	C	C	T	T	G	CAGGGGGCCAGGCCTTG
	R158	261	C	A	G	G	G	G	G	C	C	A	G	G	C	C	T	T	G	CAGGGGGCCAGGCCTTG
	R159	271	C	A	G	G	G	G	G	C	C	A	G	G	C	C	T	T	G	CAGGGGGCCAGGCCTTG
	R16	260	C	A	G	G	G	G	G	C	C	A	G	G	C	C	T	T	G	CAGGGGGCCAGGCCTTG
	R160	288	C	A	G	G	G	G	G	C	C	A	G	G	C	C	T	T	G	CAGGGGGCCAGGCCTTG
	R160	288	C	A	G	G	G	G	G	C	C	A	G	G	C	C	T	T	G	CAGGGGGCCAGGCCTTG
	R162	254	C	A	G	G	G	G	G	C	C	A	G	G	C	C	T	T	G	CAGGGGGCCAGGCCTTG
	R162	254	C	A	G	G	G	G	G	C	C	A	G	G	C	C	T	T	G	CAGGGGGCCAGGCCTTG
	R163	269	C	A	G	G	G	G	G	C	C	A	G	G	C	C	T	T	G	CAGGGGGCCAGGCCTTG
	R164	252	C	A	G	G	G	G	G	C	C	A	G	G	C	C	T	T	G	CAGGGGGCCAGGCCTTG
	R165	284	C	A	G	G	G	G	G	C	C	A	G	G	C	C	T	T	G	CAGGGGGCCAGGCCTTG
	R165	284	C	A	G	G	G	G	G	C	C	A	G	G	C	C	T	T	G	CAGGGGGCCAGGCCTTG
	R166	287	C	A	G	G	G	G	G	C	C	A	G	G	C	C	T	T	G	CAGGGGGCCAGGCCTTG
	R17	250	C	A	G	G	G	G	G	C	C	A	G	G	C	C	T	T	G	CAGGGGGCCAGGCCTTG
	R18	290	C	A	G	G	G	G	G	C	C	A	G	G	C	C	T	T	G	CAGGGGGCCAGGCCTTG
	R18	290	C	A	G	G	G	G	G	C	C	A	G	G	C	C	T	T	G	CAGGGGGCCAGGCCTTG
	R19	256	C	A	G	G	G	G	G	C	C	A	G	G	C	C	T	T	G	CAGGGGGCCAGGCCTTG
	R19	256	C	A	G	G	G	G	G	C	C	A	G	G	C	C	T	T	G	CAGGGGGCCAGGCCTTG
	R20	241	C	A	G	G	G	G	G	C	C	A	G	G	C	C	T	T	G	CAGGGGGCCAGGCCTTG
	R22	282	C	A	G	G	G	G	G	C	C	A	G	G	C	C	T	T	G	CAGGGGGCCAGGCCTTG
	R23	290	C	A	G	G	G	G	G	C	C	A	G	G	C	C	T	T	G	CAGGGGGCCAGGCCTTG
	R24	268	C	A	G	G	G	G	G	C	C	A	G	G	C	C	T	T	G	CAGGGGGCCAGGCCTTG
	R24	268	C	A	G	G	G	G	G	C	C	A	G	G	C	C	T	T	G	CAGGGGGCCAGGCCTTG
	R25	269	C	A	G	G	G	G	G	C	C	A	G	G	C	C	T	T	G	CAGGGGGCCAGGCCTTG
	R25	269	C	A	G	G	G	G	G	C	C	A	G	G	C	C	T	T	G	CAGGGGGCCAGGCCTTG
	R26	293	C	A	G	G	G	G	G	C	C	A	G	G	C	C	T	T	G	CAGGGGGCCAGGCCTTG
	R26	293	C	A	G	G	G	G	G	C	C	A	G	G	C	C	T	T	G	CAGGGGGCCAGGCCTTG
	R27	290	C	A	G	G	G	G	G	C	C	A	G	G	C	C	T	T	G	CAGGGGGCCAGGCCTTG
	R27	290	C	A	G	G	G	G	G	C	C	A	G	G	C	C	T	T	G	CAGGGGGCCAGGCCTTG
	R28	281	C	A	G	G	G	G	G	C	C	A	G	G	C	C	T	T	G	CAGGGGGCCAGGCCTTG
	R28	281	C	A	G	G	G	G	G	C	C	A	G	G	C	C	T	T	G	CAGGGGGCCAGGCCTTG
	R29	272	C	A	G	G	G	G	G	C	C	A	G	G	C	C	T	T	G	CAGGGGGCCAGGCCTTG
	R29	272	C	A	G	G	G	G	G	C	C	A	G	G	C	C	T	T	G	CAGGGGGCCAGGCCTTG
	R30	296	C	A	G	G	G	G	G	C	C	A	G	G	C	C	T	T	G	CAGGGGGCCAGGCCTTG
	R31	257	C	A	G	G	G	G	G	C	C	A	G	G	C	C	T	T	G	CAGGGGGCCAGGCCTTG
	R31	257	C	A	G	G	G	G	G	C	C	A	G	G	C	C	T	T	G	CAGGGGGCCAGGCCTTG
	R32	271	C	A	G	G	G	G	G	C	C	A	G	G	C	C	T	T	G	CAGGGGGCCAGGCCTTG
	R32	271	C	A	G	G	G	G	G	C	C	A	G	G	C	C	T	T	G	CAGGGGGCCAGGCCTTG
	R33	262	C	A	G	G	G	G	G	C	C	A	G	G	C	C	T	T	G	CAGGGGGCCAGGCCTTG
	R33	262	C	A	G	G	G	G	G	C	C	A	G	G	C	C	T	T	G	CAGGGGGCCAGGCCTTG
	R34	293	C	A	G	G	G	G	G	C	C	A	G	G	C	C	T	T	G	CAGGGGGCCAGGCCTTG
	R34	293	C	A	G	G	G	G	G	C	C	A	G	G	C	C	T	T	G	CAGGGGGCCAGGCCTTG
	R36	295	C	A	G	G	G	G	G	C	C	A	G	G	C	C	T	T	G	CAGGGGGCCAGGCCTTG
	R36	295	C	A	G	G	G	G	G	C	C	A	G	G	C	C	T	T	G	CAGGGGGCCAGGCCTTG
	R37	297	C	A	G	G	G	G	G	C	C	A	G	G	C	C	T	T	G	CAGGGGGCCAGGCCTTG
	R37	297	C	A	G	G	G	G	G	C	C	A	G	G	C	C	T	T	G	CAGGGGGCCAGGCCTTG
	R38	254	C	A	G	G	G	G	G	C	C	A	G	G	C	C	T	T	G	CAGGGGGCCAGGCCTTG
	R39	287	C	A	G	G	G	G	G	C	C	A	G	G	C	C	T	T	G	CAGGGGGCCAGGCCTTG
	R40	258	C	A	G	G	G	G	G	C	C	A	G	G	C	C	T	T	G	CAGGGGGCCAGGCCTTG
	R43	279	C	A	G	G	G	G	G	C	C	A	G	G	C	C	T	T	G	CAGGGGGCCAGGCCTTG
	R43	279	C	A	G	G	G	G	G	C	C	A	G	G	C	C	T	T	G	CAGGGGGCCAGGCCTTG
	R44	221	C	A	G	G	G	G	G	C	C	A	G	G	C	C	T	T	G	CAGGGGGCCAGGCCTTG
	R45	246	C	A	G	G	G	G	G	C	C	A	G	G	C	C	T	T	G	CAGGGGGCCAGGCCTTG
	R45	246	C	A	G	G	G	G	G	C	C	A	G	G	C	C	T	T	G	CAGGGGGCCAGGCCTTG
	R46	294	C	A	G	G	G	G	G	C	C	A	G	G	C	C	T	T	G	CAGGGGGCCAGGCCTTG
	R47	260	C	A	G	G	G	G	G	C	C	A	G	G	C	C	T	T	G	CAGGGGGCCAGGCCTTG
	R49	240	C	A	G	G	G	G	G	C	C	A	G	G	C	C	T	T	G	CAGGGGGCCAGGCCTTG
	R49	240	C	A	G	G	G	G	G	C	C	A	G	G	C	C	T	T	G	CAGGGGGCCAGGCCTTG
	R50	291	C	A	G	G	G	G	G	C	C	A	G	G	C	C	T	T	G	CAGGGGGCCAGGCCTTG
	R51	257	C	A	G	G	G	G	G	C	C	A	G	G	C	C	T	T	G	CAGGGGGCCAGGCCTTG
	R51	257	C	A	G	G	G	G	G	C	C	A	G	G	C	C	T	T	G	CAGGGGGCCAGGCCTTG
	R52	255	C	A	G	G	G	G	G	C	C	A	G	G	C	C	T	T	G	CAGGGGGCCAGGCCTTG
	R53	285	C	A	G	G	G	G	G	C	C	A	G	G	C	C	T	T	G	CAGGGGGCCAGGCCTTG
	R53	285	C	A	G	G	G	G	G	C	C	A	G	G	C	C	T	T	G	CAGGGGGCCAGGCCTTG
	R54	273	C	A	G	G	G	G	G	C	C	A	G	G	C	C	T	T	G	CAGGGGGCCAGGCCTTG
	R55	291	C	A	G	G	G	G	G	C	C	A	G	G	C	C	T	T	G	CAGGGGGCCAGGCCTTG
	R56	277	C	A	G	G	G	G	G	C	C	A	G	G	C	C	T	T	G	CAGGGGGCCAGGCCTTG
	R57	325	C	A	G	G	G	G	G	C	C	A	G	G	C	C	T	T	G	CAGGGGGCCAGGCCTTG
	R57	325	C	A	G	G	G	G	G	C	C	A	G	G	C	C	T	T	G	CAGGGGGCCAGGCCTTG
	R58	222	C	A	G	G	G	G	G	C	C	A	G	G	C	C	T	T	G	CAGGGGGCCAGGCCTTG
	R59	274	C	A	G	G	G	G	G	C	C	A	G	G	C	C	T	T	G	CAGGGGGCCAGGCCTTG
	R59	274	C	A	G	G	G	G	G	C	C	A	G	G	C	C	T	T	G	CAGGGGGCCAGGCCTTG
	R61	234	C	A	G	G	G	G	G	C	C	A	G	G	C	C	T	T	G	CAGGGGGCCAGGCCTTG
	R62	282	C	A	G	G	G	G	G	C	C	A	G	G	C	C	T	T	G	CAGGGGGCCAGGCCTTG
	R62	282	C	A	G	G	G	G	G	C	C	A	G	G	C	C	T	T	G	CAGGGGGCCAGGCCTTG
	R63	251	C	A	G	G	G	G	G	C	C	A	G	G	C	C	T	T	G	CAGGGGGCCAGGCCTTG
	R64	229	C	A	G	G	G	G	G	C	C	A	G	G	C	C	T	T	G	CAGGGGGCCAGGCCTTG
	R64	229	C	A	G	G	G	G	G	C	C	A	G	G	C	C	T	T	G	CAGGGGGCCAGGCCTTG
	R65	288	C	A	G	G	G	G	G	C	C	A	G	G	C	C	T	T	G	CAGGGGGCCAGGCCTTG
	R67	234	C	A	G	G	G	G	G	C	C	A	G	G	C	C	T	T	G	CAGGGGGCCAGGCCTTG
	R67	234	C	A	G	G	G	G	G	C	C	A	G	G	C	C	T	T	G	CAGGGGGCCAGGCCTTG
	R68	268	C	A	G	G	G	G	G	C	C	A	G	G	C	C	T	T	G	CAGGGGGCCAGGCCTTG
	R69	262	C	A	G	G	G	G	G	C	C	A	G	G	C	C	T	T	G	CAGGGGGCCAGGCCTTG
	R70	323	C	A	G	G	G	G	G	C	C	A	G	G	C	C	T	T	G	CAGGGGGCCAGGCCTTG
	R72	270	C	A	G	G	G	G	G	C	C	A	G	G	C	C	T	T	G	CAGGGGGCCAGGCCTTG
	R73	288	C	A	G	G	G	G	G	C	C	A	G	G	C	C	T	T	G	CAGGGGGCCAGGCCTTG
	R73	288	C	A	G	G	G	G	G	C	C	A	G	G	C	C	T	T	G	CAGGGGGCCAGGCCTTG
	R74	234	C	A	G	G	G	G	G	C	C	A	G	G	C	C	T	T	G	CAGGGGGCCAGGCCTTG
	R74	234	C	A	G	G	G	G	G	C	C	A	G	G	C	C	T	T	G	CAGGGGGCCAGGCCTTG
	R75	302	C	A	G	G	G	G	G	C	C	A	G	G	C	C	T	T	G	CAGGGGGCCAGGCCTTG
	R76	256	C	A	G	G	G	G	G	C	C	A	G	G	C	C	T	T	G	CAGGGGGCCAGGCCTTG
	R76	256	C	A	G	G	G	G	G	C	C	A	G	G	C	C	T	T	G	CAGGGGGCCAGGCCTTG
	R77	255	C	A	G	G	G	G	G	C	C	A	G	G	C	C	T	T	G	CAGGGGGCCAGGCCTTG
	R78	239	C	A	G	G	G	G	G	C	C	A	G	G	C	C	T	T	G	CAGGGGGCCAGGCCTTG
	R79	266	C	A	G	G	G	G	G	C	C	A	G	G	C	C	T	T	G	CAGGGGGCCAGGCCTTG
	R79	266	C	A	G	G	G	G	G	C	C	A	G	G	C	C	T	T	G	CAGGGGGCCAGGCCTTG
	R80	307	C	A	G	G	G	G	G	C	C	A	G	G	C	C	T	T	G	CAGGGGGCCAGGCCTTG
	R81	284	C	A	G	G	G	G	G	C	C	A	G	G	C	C	T	T	G	CAGGGGGCCAGGCCTTG
	R82	264	C	A	G	G	G	G	G	C	C	A	G	G	C	C	T	T	G	CAGGGGGCCAGGCCTTG
	R84	300	C	A	G	G	G	G	G	C	C	A	G	G	C	C	T	T	G	CAGGGGGCCAGGCCTTG
	R85	258	C	A	G	G	G	G	G	C	C	A	G	G	C	C	T	T	G	CAGGGGGCCAGGCCTTG
	R85	258	C	A	G	G	G	G	G	C	C	A	G	G	C	C	T	T	G	CAGGGGGCCAGGCCTTG
	R86	286	C	A	G	G	G	G	G	C	C	A	G	G	C	C	T	T	G	CAGGGGGCCAGGCCTTG
	R86	286	C	A	G	G	G	G	G	C	C	A	G	G	C	C	T	T	G	CAGGGGGCCAGGCCTTG
	R87	242	C	A	G	G	G	G	G	C	C	A	G	G	C	C	T	T	G	CAGGGGGCCAGGCCTTG
	R87	242	C	A	G	G	G	G	G	C	C	A	G	G	C	C	T	T	G	CAGGGGGCCAGGCCTTG
	R88	241	C	A	G	G	G	G	G	C	C	A	G	G	C	C	T	T	G	CAGGGGGCCAGGCCTTG
	R88	241	C	A	G	G	G	G	G	C	C	A	G	G	C	C	T	T	G	CAGGGGGCCAGGCCTTG
	R89	287	C	A	G	G	G	G	G	C	C	A	G	G	C	C	T	T	G	CAGGGGGCCAGGCCTTG
	R89	287	C	A	G	G	G	G	G	C	C	A	G	G	C	C	T	T	G	CAGGGGGCCAGGCCTTG
	R90	299	C	A	G	G	G	G	G	C	C	A	G	G	C	C	T	T	G	CAGGGGGCCAGGCCTTG
	R90	299	C	A	G	G	G	G	G	C	C	A	G	G	C	C	T	T	G	CAGGGGGCCAGGCCTTG
	R91	274	C	A	G	G	G	G	G	C	C	A	G	G	C	C	T	T	G	CAGGGGGCCAGGCCTTG
	R92	252	C	A	G	G	G	G	G	C	C	A	G	G	C	C	T	T	G	CAGGGGGCCAGGCCTTG
	R93	266	C	A	G	G	G	G	G	C	C	A	G	G	C	C	T	T	G	CAGGGGGCCAGGCCTTG
	R93	266	C	A	G	G	G	G	G	C	C	A	G	G	C	C	T	T	G	CAGGGGGCCAGGCCTTG
	R94	303	C	A	G	G	G	G	G	C	C	A	G	G	C	C	T	T	G	CAGGGGGCCAGGCCTTG
	R95	254	C	A	G	G	G	G	G	C	C	A	G	G	C	C	T	T	G	CAGGGGGCCAGGCCTTG
	R95	254	C	A	G	G	G	G	G	C	C	A	G	G	C	C	T	T	G	CAGGGGGCCAGGCCTTG
	R96	292	C	A	G	G	G	G	G	C	C	A	G	G	C	C	T	T	G	CAGGGGGCCAGGCCTTG
	R96	292	C	A	G	G	G	G	G	C	C	A	G	G	C	C	T	T	G	CAGGGGGCCAGGCCTTG
	R97	267	C	A	G	G	G	G	G	C	C	A	G	G	C	C	T	T	G	CAGGGGGCCAGGCCTTG
	R97	267	C	A	G	G	G	G	G	C	C	A	G	G	C	C	T	T	G	CAGGGGGCCAGGCCTTG
	R98	276	C	A	G	G	G	G	G	C	C	A	G	G	C	C	T	T	G	CAGGGGGCCAGGCCTTG
	R98	276	C	A	G	G	G	G	G	C	C	A	G	G	C	C	T	T	G	CAGGGGGCCAGGCCTTG
	R99	314	C	A	G	G	G	G	G	C	C	A	G	G	C	C	T	T	G	CAGGGGGCCAGGCCTTG
	R99	314	C	A	G	G	G	G	G	C	C	A	G	G	C	C	T	T	G	CAGGGGGCCAGGCCTTG
others	R114	279	C	A	G	G	G	G	G	C	C	A	G	G	C	T	C	C	G	CAGGGGGCCAGGCTCCG
	R22	282	C	A	G	G	G	G	G	C	C	A	G	G	T	C	T	T	G	CAGGGGGCCAGGTCTTG
	R35	250	C	A	G	G	G	G	G	C	C	A	G	G	T	C	T	T	G	CAGGGGGCCAGGTCTTG
	R124	276	C	A	G	G	G	G	G	C	C	A	G	G	T	T	C	C	A	CAGGGGGCCAGGTTCCA
	R06	310	C	A	G	G	G	G	G	C	C	A	G	G	T	T	C	C	G	CAGGGGGCCAGGTTCCG
	R136	279	C	A	G	G	G	G	G	C	C	A	G	G	T	T	C	C	G	CAGGGGGCCAGGTTCCG
	R47	260	C	A	G	G	G	G	G	C	C	A	G	G	T	T	C	C	G	CAGGGGGCCAGGTTCCG
	R65	288	C	A	G	G	G	G	G	C	C	A	G	G	T	T	C	T	G	CAGGGGGCCAGGTTCTG
	R48	237	C	A	G	G	G	G	G	C	C	T	A	A	C	C	T	T	G	CAGGGGGCCTAACCTTG
	R40	258	C	A	G	G	G	G	G	C	T	A	G	G	C	C	T	T	G	CAGGGGGCTAGGCCTTG
	R80	307	C	A	G	G	G	G	G	C	T	T	G	G	C	C	T	T	A	CAGGGGGCTTGGCCTTA
	R91	274	C	A	G	G	G	G	G	C	T	T	G	G	C	C	T	T	A	CAGGGGGCTTGGCCTTA
	R02	290	C	A	G	G	G	G	G	C	T	T	G	G	C	C	T	T	G	CAGGGGGCTTGGCCTTG
	R128	236	C	A	G	G	G	G	G	C	T	T	G	G	C	C	T	T	G	CAGGGGGCTTGGCCTTG
	R132	277	C	A	G	G	G	G	G	C	T	T	G	G	C	C	T	T	G	CAGGGGGCTTGGCCTTG
	R136	279	C	A	G	G	G	G	G	C	T	T	G	G	C	C	T	T	G	CAGGGGGCTTGGCCTTG
	R137	269	C	A	G	G	G	G	G	C	T	T	G	G	C	C	T	T	G	CAGGGGGCTTGGCCTTG
	R139	280	C	A	G	G	G	G	G	C	T	T	G	G	C	C	T	T	G	CAGGGGGCTTGGCCTTG
	R139	280	C	A	G	G	G	G	G	C	T	T	G	G	C	C	T	T	G	CAGGGGGCTTGGCCTTG
	R142	266	C	A	G	G	G	G	G	C	T	T	G	G	C	C	T	T	G	CAGGGGGCTTGGCCTTG
	R148	292	C	A	G	G	G	G	G	C	T	T	G	G	C	C	T	T	G	CAGGGGGCTTGGCCTTG
	R151	296	C	A	G	G	G	G	G	C	T	T	G	G	C	C	T	T	G	CAGGGGGCTTGGCCTTG
	R157	249	C	A	G	G	G	G	G	C	T	T	G	G	C	C	T	T	G	CAGGGGGCTTGGCCTTG
	R157	249	C	A	G	G	G	G	G	C	T	T	G	G	C	C	T	T	G	CAGGGGGCTTGGCCTTG
	R159	271	C	A	G	G	G	G	G	C	T	T	G	G	C	C	T	T	G	CAGGGGGCTTGGCCTTG
	R166	287	C	A	G	G	G	G	G	C	T	T	G	G	C	C	T	T	G	CAGGGGGCTTGGCCTTG
	R23	290	C	A	G	G	G	G	G	C	T	T	G	G	C	C	T	T	G	CAGGGGGCTTGGCCTTG
	R46	294	C	A	G	G	G	G	G	C	T	T	G	G	C	C	T	T	G	CAGGGGGCTTGGCCTTG
	R84	300	C	A	G	G	G	G	G	C	T	T	G	G	C	C	T	T	G	CAGGGGGCTTGGCCTTG
	R137	269	C	A	T	A	A	A	A	T	T	A	G	G	T	T	C	C	A	CATAAAATTAGGTTCCA
	R144	219	C	A	T	A	A	A	A	T	T	T	A	A	T	T	C	C	A	CATAAAATTTAATTCCA
	R161	258	C	A	T	A	A	A	A	T	T	T	A	A	T	T	C	C	A	CATAAAATTTAATTCCA
	R113	263	C	A	T	A	A	A	A	T	T	T	G	A	C	C	T	T	A	CATAAAATTTGACCTTA
	R48	237	C	A	T	A	A	A	A	T	T	T	G	A	C	C	T	T	A	CATAAAATTTGACCTTA
	R81	284	C	A	T	A	A	A	A	T	T	T	G	A	C	C	T	T	A	CATAAAATTTGACCTTA
	R82	264	C	A	T	A	A	A	A	T	T	T	G	A	C	C	T	T	A	CATAAAATTTGACCTTA
	R122	228	C	A	T	A	A	A	A	T	T	T	G	A	C	C	T	T	G	CATAAAATTTGACCTTG
	R154	303	C	A	T	A	A	A	A	T	T	T	G	G	T	T	C	C	G	CATAAAATTTGGTTCCG
	R128	236	C	A	T	A	A	A	A	T	T	T	G	G	T	T	C	T	A	CATAAAATTTGGTTCTA
	R20	241	C	A	T	A	A	A	G	C	C	A	G	G	C	C	T	T	G	CATAAAGCCAGGCCTTG
	R42	238	C	A	T	A	A	A	G	C	C	A	G	G	C	C	T	T	G	CATAAAGCCAGGCCTTG
	R58	222	C	A	T	A	A	A	G	C	C	A	G	G	C	C	T	T	G	CATAAAGCCAGGCCTTG
	R39	287	C	A	T	A	A	A	G	C	T	T	G	A	C	C	T	T	A	CATAAAGCTTGACCTTA
	R134	255	C	A	T	A	A	G	A	T	T	T	A	A	T	T	C	C	A	CATAAGATTTAATTCCA
	R140	305	C	A	T	A	A	G	A	T	T	T	A	A	T	T	C	C	A	CATAAGATTTAATTCCA
	R52	255	C	A	T	A	A	G	G	C	C	A	G	G	C	C	T	T	G	CATAAGGCCAGGCCTTG
	R145	223	C	A	T	A	G	A	A	T	T	T	G	A	C	C	T	T	A	CATAGAATTTGACCTTA
	R66	227	C	A	T	A	G	A	G	T	T	T	G	G	T	T	T	C	A	CATAGAGTTTGGTTTCA
	R44	221	C	A	T	G	A	A	A	T	T	T	G	G	C	C	T	T	G	CATGAAATTTGGCCTTG
	R08	273	C	C	G	G	G	G	G	C	T	A	G	G	C	C	T	T	G	CCGGGGGCTAGGCCTTG
	R55	291	C	C	G	G	G	G	G	C	T	T	G	G	C	C	T	T	G	CCGGGGGCTTGGCCTTG
	R121	274	T	A	G	G	G	G	G	C	C	A	G	G	C	C	T	T	G	TAGGGGGCCAGGCCTTG
	R133	227	T	A	G	G	G	G	G	C	C	A	G	G	C	C	T	T	G	TAGGGGGCCAGGCCTTG
	R149	305	T	A	G	G	G	G	G	C	C	A	G	G	C	C	T	T	G	TAGGGGGCCAGGCCTTG
	R150	265	T	A	T	A	A	A	A	T	T	T	A	A	T	T	C	C	A	TATAAAATTTAATTCCA
	R63	251	T	A	T	G	A	A	A	T	T	T	A	A	T	T	C	C	A	TATGAAATTTAATTCCA
	R41	194	T	C	G	A	A	A	A	T	C	A	G	G	C	C	T	T	G	TCGAAAATCAGGCCTTG
	R72	270	T	C	G	G	G	A	G	C	T	T	G	G	C	C	T	C	G	TCGGGAGCTTGGCCTCG
	R94	303	T	C	G	G	G	G	G	C	T	T	G	G	C	C	T	T	G	TCGGGGGCTTGGCCTTG
	R35	250	T	C	T	A	A	A	A	C	T	T	A	A	T	T	C	C	A	TCTAAAACTTAATTCCA
	R71	241	T	C	T	A	A	A	A	T	C	T	G	G	T	T	C	T	A	TCTAAAATCTGGTTCTA
	R77	255	T	C	T	A	A	A	A	T	T	T	A	A	C	T	C	C	A	TCTAAAATTTAACTCCA
	R106	251	T	C	T	A	A	A	A	T	T	T	A	A	T	T	C	C	A	TCTAAAATTTAATTCCA
	R108	217	T	C	T	A	A	A	A	T	T	T	A	A	T	T	C	C	A	TCTAAAATTTAATTCCA
	R126	250	T	C	T	A	A	A	A	T	T	T	A	A	T	T	C	C	A	TCTAAAATTTAATTCCA
	R14	260	T	C	T	A	A	A	A	T	T	T	A	A	T	T	C	C	A	TCTAAAATTTAATTCCA
	R141	268	T	C	T	A	A	A	A	T	T	T	A	A	T	T	C	C	A	TCTAAAATTTAATTCCA
	R144	219	T	C	T	A	A	A	A	T	T	T	A	A	T	T	C	C	A	TCTAAAATTTAATTCCA
	R158	261	T	C	T	A	A	A	A	T	T	T	A	A	T	T	C	C	A	TCTAAAATTTAATTCCA
	R161	258	T	C	T	A	A	A	A	T	T	T	A	A	T	T	C	C	A	TCTAAAATTTAATTCCA
	R21	213	T	C	T	A	A	A	A	T	T	T	A	A	T	T	C	C	A	TCTAAAATTTAATTCCA
	R42	238	T	C	T	A	A	A	A	T	T	T	A	A	T	T	C	C	A	TCTAAAATTTAATTCCA
	R60	244	T	C	T	A	A	A	A	T	T	T	A	A	T	T	C	C	A	TCTAAAATTTAATTCCA
	R60	244	T	C	T	A	A	A	A	T	T	T	A	A	T	T	C	C	A	TCTAAAATTTAATTCCA
	R83	266	T	C	T	A	A	A	A	T	T	T	A	A	T	T	C	C	A	TCTAAAATTTAATTCCA
	R107	248	T	C	T	A	A	A	A	T	T	T	A	A	T	T	C	T	A	TCTAAAATTTAATTCTA
	R56	277	T	C	T	A	A	A	A	T	T	T	G	A	C	C	T	T	A	TCTAAAATTTGACCTTA
	R78	239	T	C	T	A	A	G	A	T	T	T	A	A	T	T	C	C	A	TCTAAGATTTAATTCCA
	R54	273	T	C	T	G	A	A	A	T	T	T	A	A	T	T	C	C	A	TCTGAAATTTAATTCCA
	R141	268	C	A	G	A	G	G	G	C	C	A	G	G	C	C	T	C	G	CAGAGGGCCAGGCCTCG
	R155	278	C	A	G	G	A	G	A	T	C	A	A	A	C	C	T	T	G	CAGGAGATCAAACCTTG
	R71	241	C	A	G	G	A	G	A	T	C	A	G	G	C	C	T	T	G	CAGGAGATCAGGCCTTG
	R41	194	C	A	G	G	G	A	A	T	T	T	G	G	C	C	T	T	G	CAGGGAATTTGGCCTTG
	R09	246	C	A	G	G	G	G	A	T	C	A	G	A	C	C	T	T	A	CAGGGGATCAGACCTTA
	R103	271	C	A	G	G	G	G	A	T	C	A	G	A	C	C	T	T	A	CAGGGGATCAGACCTTA
	R145	223	C	A	G	G	G	G	A	T	C	A	G	A	C	C	T	T	A	CAGGGGATCAGACCTTA
	R17	250	C	A	G	G	G	G	A	T	C	A	G	A	C	C	T	T	A	CAGGGGATCAGACCTTA
	R147	271	C	A	G	G	G	G	A	T	C	A	G	A	C	C	T	T	G	CAGGGGATCAGACCTTG
	R15	245	C	A	G	G	G	G	A	T	C	A	G	A	C	C	T	T	G	CAGGGGATCAGACCTTG
	R127	281	C	A	G	G	G	G	A	T	C	A	G	G	C	C	T	T	G	CAGGGGATCAGGCCTTG
	R16	260	C	A	G	G	G	G	A	T	C	A	G	G	C	C	T	T	G	CAGGGGATCAGGCCTTG
	R38	254	C	A	G	G	G	G	A	T	C	A	G	G	C	C	T	T	G	CAGGGGATCAGGCCTTG
	R50	291	C	A	G	G	G	G	A	T	C	A	G	G	C	C	T	T	G	CAGGGGATCAGGCCTTG
	R92	252	C	A	G	G	G	G	A	T	C	A	G	G	C	C	T	T	G	CAGGGGATCAGGCCTTG
	R115	295	C	A	G	G	G	G	A	T	C	A	G	G	T	T	C	C	A	CAGGGGATCAGGTTCCA
	R163	269	C	A	G	G	G	G	A	T	T	T	A	A	C	C	T	T	G	CAGGGGATTTAACCTTG
	R164	252	C	A	G	G	G	G	A	T	T	T	G	A	C	C	T	T	A	CAGGGGATTTGACCTTA
	R102	254	C	A	G	G	G	G	A	T	T	T	G	G	C	C	T	T	G	CAGGGGATTTGGCCTTG
	R123	267	C	A	G	G	G	G	A	T	T	T	G	G	C	C	T	T	G	CAGGGGATTTGGCCTTG
	R21	213	C	A	G	G	G	G	A	T	T	T	G	G	C	C	T	T	G	CAGGGGATTTGGCCTTG
	R107	248	C	A	G	G	G	G	G	C	C	A	A	A	C	C	T	T	G	CAGGGGGCCAAACCTTG
	R116	285	C	A	G	G	G	G	G	C	C	A	G	A	C	C	T	T	A	CAGGGGGCCAGACCTTA
	R75	302	C	A	G	G	G	G	G	C	C	A	G	A	C	C	T	T	G	CAGGGGGCCAGACCTTG
	R126	250	C	A	G	G	G	G	G	C	C	A	G	G	C	C	C	T	G	CAGGGGGCCAGGCCCTG
	R83	266	C	A	G	G	G	G	G	C	C	A	G	G	C	C	T	C	A	CAGGGGGCCAGGCCTCA
	R05	257	C	A	G	G	G	G	G	C	C	A	G	G	C	C	T	T	A	CAGGGGGCCAGGCCTTA
	R30	296	C	A	G	G	G	G	G	C	C	A	G	G	C	C	T	T	A	CAGGGGGCCAGGCCTTA
	R61	234	C	A	G	G	G	G	G	C	C	A	G	G	C	C	T	T	A	CAGGGGGCCAGGCCTTA
	R66	227	C	A	G	G	G	G	G	C	C	A	G	G	C	C	T	T	A	CAGGGGGCCAGGCCTTA
	R68	268	C	A	G	G	G	G	G	C	C	A	G	G	C	C	T	T	A	CAGGGGGCCAGGCCTTA
	R69	262	C	A	G	G	G	G	G	C	C	A	G	G	C	C	T	T	A	CAGGGGGCCAGGCCTTA
	R70	323	C	A	G	G	G	G	G	C	C	A	G	G	C	C	T	T	A	CAGGGGGCCAGGCCTTA

## Sheet: Table S9
			2__129826588	2__129826613	2__129829331	2__129834550	2__129834761	2__129834902	2__129836185	2__129836874	2__129837526	2__129838818	2__129839760	2__129841999	2__129842090	2__129842435	2__129843470	2__129844538	2__129844852	2__129844966	2__129845144	2__129846061	2__129846578	2__129847301	2__129847501	2__129847676	2__129847745	2__129847824	2__129851148	2__129852793	2__129852962	2__129852971	2__129853018	2__129853285	2__129856912	2__129859326	2__129861889	2__129866839	2__129867978	2__129874660	2__129875140	2__129876896	2__129877317	2__129877347	2__129877399	2__129877511	2__129877569	2__129878846	2__129880675
haplotype 1	R01	290	T	A	C	T	C	G	G	T	A	C	C	G	G	T	G	T	T	A	C	G	C	A	A	T	T	G	T	G	G	T	G	A	G	T	T	A	G	A	A	T	C	T	T	G	A	A	G
	R01	290	T	A	C	T	C	G	G	T	A	C	C	G	G	T	G	T	T	A	C	G	C	A	A	T	T	G	T	G	G	T	G	A	G	T	T	A	G	A	A	T	C	T	T	G	A	A	G
	R02	290	T	A	C	T	C	G	G	T	A	C	C	G	G	T	G	T	T	A	C	G	C	A	A	T	T	G	T	G	G	T	G	A	G	T	T	A	G	A	A	T	C	T	T	G	A	A	G
	R02	290	T	A	C	T	C	G	G	T	A	C	C	G	G	T	G	T	T	A	C	G	C	A	A	T	T	G	T	G	G	T	G	A	G	T	T	A	G	A	A	T	C	T	T	G	A	A	G
	R04	266	T	A	C	T	C	G	G	T	A	C	C	G	G	T	G	T	T	A	C	G	C	A	A	T	T	G	T	G	G	T	G	A	G	T	T	A	G	A	A	T	C	T	T	G	A	A	G
	R04	266	T	A	C	T	C	G	G	T	A	C	C	G	G	T	G	T	T	A	C	G	C	A	A	T	T	G	T	G	G	T	G	A	G	T	T	A	G	A	A	T	C	T	T	G	A	A	G
	R05	257	T	A	C	T	C	G	G	T	A	C	C	G	G	T	G	T	T	A	C	G	C	A	A	T	T	G	T	G	G	T	G	A	G	T	T	A	G	A	A	T	C	T	T	G	A	A	G
	R05	257	T	A	C	T	C	G	G	T	A	C	C	G	G	T	G	T	T	A	C	G	C	A	A	T	T	G	T	G	G	T	G	A	G	T	T	A	G	A	A	T	C	T	T	G	A	A	G
	R06	310	T	A	C	T	C	G	G	T	A	C	C	G	G	T	G	T	T	A	C	G	C	A	A	T	T	G	T	G	G	T	G	A	G	T	T	A	G	A	A	T	C	T	T	G	A	A	G
	R06	310	T	A	C	T	C	G	G	T	A	C	C	G	G	T	G	T	T	A	C	G	C	A	A	T	T	G	T	G	G	T	G	A	G	T	T	A	G	A	A	T	C	T	T	G	A	A	G
	R07	302	T	A	C	T	C	G	G	T	A	C	C	G	G	T	G	T	T	A	C	G	C	A	A	T	T	G	T	G	G	T	G	A	G	T	T	A	G	A	A	T	C	T	T	G	A	A	G
	R07	302	T	A	C	T	C	G	G	T	A	C	C	G	G	T	G	T	T	A	C	G	C	A	A	T	T	G	T	G	G	T	G	A	G	T	T	A	G	A	A	T	C	T	T	G	A	A	G
	R08	273	T	A	C	T	C	G	G	T	A	C	C	G	G	T	G	T	T	A	C	G	C	A	A	T	T	G	T	G	G	T	G	A	G	T	T	A	G	A	A	T	C	T	T	G	A	A	G
	R08	273	T	A	C	T	C	G	G	T	A	C	C	G	G	T	G	T	T	A	C	G	C	A	A	T	T	G	T	G	G	T	G	A	G	T	T	A	G	A	A	T	C	T	T	G	A	A	G
	R09	246	T	A	C	T	C	G	G	T	A	C	C	G	G	T	G	T	T	A	C	G	C	A	A	T	T	G	T	G	G	T	G	A	G	T	T	A	G	A	A	T	C	T	T	G	A	A	G
	R10	287	T	A	C	T	C	G	G	T	A	C	C	G	G	T	G	T	T	A	C	G	C	A	A	T	T	G	T	G	G	T	G	A	G	T	T	A	G	A	A	T	C	T	T	G	A	A	G
	R10	287	T	A	C	T	C	G	G	T	A	C	C	G	G	T	G	T	T	A	C	G	C	A	A	T	T	G	T	G	G	T	G	A	G	T	T	A	G	A	A	T	C	T	T	G	A	A	G
	R100	269	T	A	C	T	C	G	G	T	A	C	C	G	G	T	G	T	T	A	C	G	C	A	A	T	T	G	T	G	G	T	G	A	G	T	T	A	G	A	A	T	C	T	T	G	A	A	G
	R100	269	T	A	C	T	C	G	G	T	A	C	C	G	G	T	G	T	T	A	C	G	C	A	A	T	T	G	T	G	G	T	G	A	G	T	T	A	G	A	A	T	C	T	T	G	A	A	G
	R101	271	T	A	C	T	C	G	G	T	A	C	C	G	G	T	G	T	T	A	C	G	C	A	A	T	T	G	T	G	G	T	G	A	G	T	T	A	G	A	A	T	C	T	T	G	A	A	G
	R101	271	T	A	C	T	C	G	G	T	A	C	C	G	G	T	G	T	T	A	C	G	C	A	A	T	T	G	T	G	G	T	G	A	G	T	T	A	G	A	A	T	C	T	T	G	A	A	G
	R102	254	T	A	C	T	C	G	G	T	A	C	C	G	G	T	G	T	T	A	C	G	C	A	A	T	T	G	T	G	G	T	G	A	G	T	T	A	G	A	A	T	C	T	T	G	A	A	G
	R102	254	T	A	C	T	C	G	G	T	A	C	C	G	G	T	G	T	T	A	C	G	C	A	A	T	T	G	T	G	G	T	G	A	G	T	T	A	G	A	A	T	C	T	T	G	A	A	G
	R103	271	T	A	C	T	C	G	G	T	A	C	C	G	G	T	G	T	T	A	C	G	C	A	A	T	T	G	T	G	G	T	G	A	G	T	T	A	G	A	A	T	C	T	T	G	A	A	G
	R103	271	T	A	C	T	C	G	G	T	A	C	C	G	G	T	G	T	T	A	C	G	C	A	A	T	T	G	T	G	G	T	G	A	G	T	T	A	G	A	A	T	C	T	T	G	A	A	G
	R104	290	T	A	C	T	C	G	G	T	A	C	C	G	G	T	G	T	T	A	C	G	C	A	A	T	T	G	T	G	G	T	G	A	G	T	T	A	G	A	A	T	C	T	T	G	A	A	G
	R105	263	T	A	C	T	C	G	G	T	A	C	C	G	G	T	G	T	T	A	C	G	C	A	A	T	T	G	T	G	G	T	G	A	G	T	T	A	G	A	A	T	C	T	T	G	A	A	G
	R105	263	T	A	C	T	C	G	G	T	A	C	C	G	G	T	G	T	T	A	C	G	C	A	A	T	T	G	T	G	G	T	G	A	G	T	T	A	G	A	A	T	C	T	T	G	A	A	G
	R106	251	T	A	C	T	C	G	G	T	A	C	C	G	G	T	G	T	T	A	C	G	C	A	A	T	T	G	T	G	G	T	G	A	G	T	T	A	G	A	A	T	C	T	T	G	A	A	G
	R106	251	T	A	C	T	C	G	G	T	A	C	C	G	G	T	G	T	T	A	C	G	C	A	A	T	T	G	T	G	G	T	G	A	G	T	T	A	G	A	A	T	C	T	T	G	A	A	G
	R107	248	T	A	C	T	C	G	G	T	A	C	C	G	G	T	G	T	T	A	C	G	C	A	A	T	T	G	T	G	G	T	G	A	G	T	T	A	G	A	A	T	C	T	T	G	A	A	G
	R107	248	T	A	C	T	C	G	G	T	A	C	C	G	G	T	G	T	T	A	C	G	C	A	A	T	T	G	T	G	G	T	G	A	G	T	T	A	G	A	A	T	C	T	T	G	A	A	G
	R108	217	T	A	C	T	C	G	G	T	A	C	C	G	G	T	G	T	T	A	C	G	C	A	A	T	T	G	T	G	G	T	G	A	G	T	T	A	G	A	A	T	C	T	T	G	A	A	G
	R108	217	T	A	C	T	C	G	G	T	A	C	C	G	G	T	G	T	T	A	C	G	C	A	A	T	T	G	T	G	G	T	G	A	G	T	T	A	G	A	A	T	C	T	T	G	A	A	G
	R109	252	T	A	C	T	C	G	G	T	A	C	C	G	G	T	G	T	T	A	C	G	C	A	A	T	T	G	T	G	G	T	G	A	G	T	T	A	G	A	A	T	C	T	T	G	A	A	G
	R109	252	T	A	C	T	C	G	G	T	A	C	C	G	G	T	G	T	T	A	C	G	C	A	A	T	T	G	T	G	G	T	G	A	G	T	T	A	G	A	A	T	C	T	T	G	A	A	G
	R11	314	T	A	C	T	C	G	G	T	A	C	C	G	G	T	G	T	T	A	C	G	C	A	A	T	T	G	T	G	G	T	G	A	G	T	T	A	G	A	A	T	C	T	T	G	A	A	G
	R11	314	T	A	C	T	C	G	G	T	A	C	C	G	G	T	G	T	T	A	C	G	C	A	A	T	T	G	T	G	G	T	G	A	G	T	T	A	G	A	A	T	C	T	T	G	A	A	G
	R110	270	T	A	C	T	C	G	G	T	A	C	C	G	G	T	G	T	T	A	C	G	C	A	A	T	T	G	T	G	G	T	G	A	G	T	T	A	G	A	A	T	C	T	T	G	A	A	G
	R110	270	T	A	C	T	C	G	G	T	A	C	C	G	G	T	G	T	T	A	C	G	C	A	A	T	T	G	T	G	G	T	G	A	G	T	T	A	G	A	A	T	C	T	T	G	A	A	G
	R111	288	T	A	C	T	C	G	G	T	A	C	C	G	G	T	G	T	T	A	C	G	C	A	A	T	T	G	T	G	G	T	G	A	G	T	T	A	G	A	A	T	C	T	T	G	A	A	G
	R111	288	T	A	C	T	C	G	G	T	A	C	C	G	G	T	G	T	T	A	C	G	C	A	A	T	T	G	T	G	G	T	G	A	G	T	T	A	G	A	A	T	C	T	T	G	A	A	G
	R112	260	T	A	C	T	C	G	G	T	A	C	C	G	G	T	G	T	T	A	C	G	C	A	A	T	T	G	T	G	G	T	G	A	G	T	T	A	G	A	A	T	C	T	T	G	A	A	G
	R112	260	T	A	C	T	C	G	G	T	A	C	C	G	G	T	G	T	T	A	C	G	C	A	A	T	T	G	T	G	G	T	G	A	G	T	T	A	G	A	A	T	C	T	T	G	A	A	G
	R113	263	T	A	C	T	C	G	G	T	A	C	C	G	G	T	G	T	T	A	C	G	C	A	A	T	T	G	T	G	G	T	G	A	G	T	T	A	G	A	A	T	C	T	T	G	A	A	G
	R113	263	T	A	C	T	C	G	G	T	A	C	C	G	G	T	G	T	T	A	C	G	C	A	A	T	T	G	T	G	G	T	G	A	G	T	T	A	G	A	A	T	C	T	T	G	A	A	G
	R114	279	T	A	C	T	C	G	G	T	A	C	C	G	G	T	G	T	T	A	C	G	C	A	A	T	T	G	T	G	G	T	G	A	G	T	T	A	G	A	A	T	C	T	T	G	A	A	G
	R114	279	T	A	C	T	C	G	G	T	A	C	C	G	G	T	G	T	T	A	C	G	C	A	A	T	T	G	T	G	G	T	G	A	G	T	T	A	G	A	A	T	C	T	T	G	A	A	G
	R115	295	T	A	C	T	C	G	G	T	A	C	C	G	G	T	G	T	T	A	C	G	C	A	A	T	T	G	T	G	G	T	G	A	G	T	T	A	G	A	A	T	C	T	T	G	A	A	G
	R115	295	T	A	C	T	C	G	G	T	A	C	C	G	G	T	G	T	T	A	C	G	C	A	A	T	T	G	T	G	G	T	G	A	G	T	T	A	G	A	A	T	C	T	T	G	A	A	G
	R116	285	T	A	C	T	C	G	G	T	A	C	C	G	G	T	G	T	T	A	C	G	C	A	A	T	T	G	T	G	G	T	G	A	G	T	T	A	G	A	A	T	C	T	T	G	A	A	G
	R116	285	T	A	C	T	C	G	G	T	A	C	C	G	G	T	G	T	T	A	C	G	C	A	A	T	T	G	T	G	G	T	G	A	G	T	T	A	G	A	A	T	C	T	T	G	A	A	G
	R117	219	T	A	C	T	C	G	G	T	A	C	C	G	G	T	G	T	T	A	C	G	C	A	A	T	T	G	T	G	G	T	G	A	G	T	T	A	G	A	A	T	C	T	T	G	A	A	G
	R117	219	T	A	C	T	C	G	G	T	A	C	C	G	G	T	G	T	T	A	C	G	C	A	A	T	T	G	T	G	G	T	G	A	G	T	T	A	G	A	A	T	C	T	T	G	A	A	G
	R118	264	T	A	C	T	C	G	G	T	A	C	C	G	G	T	G	T	T	A	C	G	C	A	A	T	T	G	T	G	G	T	G	A	G	T	T	A	G	A	A	T	C	T	T	G	A	A	G
	R118	264	T	A	C	T	C	G	G	T	A	C	C	G	G	T	G	T	T	A	C	G	C	A	A	T	T	G	T	G	G	T	G	A	G	T	T	A	G	A	A	T	C	T	T	G	A	A	G
	R119	251	T	A	C	T	C	G	G	T	A	C	C	G	G	T	G	T	T	A	C	G	C	A	A	T	T	G	T	G	G	T	G	A	G	T	T	A	G	A	A	T	C	T	T	G	A	A	G
	R119	251	T	A	C	T	C	G	G	T	A	C	C	G	G	T	G	T	T	A	C	G	C	A	A	T	T	G	T	G	G	T	G	A	G	T	T	A	G	A	A	T	C	T	T	G	A	A	G
	R12	258	T	A	C	T	C	G	G	T	A	C	C	G	G	T	G	T	T	A	C	G	C	A	A	T	T	G	T	G	G	T	G	A	G	T	T	A	G	A	A	T	C	T	T	G	A	A	G
	R12	258	T	A	C	T	C	G	G	T	A	C	C	G	G	T	G	T	T	A	C	G	C	A	A	T	T	G	T	G	G	T	G	A	G	T	T	A	G	A	A	T	C	T	T	G	A	A	G
	R120	291	T	A	C	T	C	G	G	T	A	C	C	G	G	T	G	T	T	A	C	G	C	A	A	T	T	G	T	G	G	T	G	A	G	T	T	A	G	A	A	T	C	T	T	G	A	A	G
	R120	291	T	A	C	T	C	G	G	T	A	C	C	G	G	T	G	T	T	A	C	G	C	A	A	T	T	G	T	G	G	T	G	A	G	T	T	A	G	A	A	T	C	T	T	G	A	A	G
	R121	274	T	A	C	T	C	G	G	T	A	C	C	G	G	T	G	T	T	A	C	G	C	A	A	T	T	G	T	G	G	T	G	A	G	T	T	A	G	A	A	T	C	T	T	G	A	A	G
	R121	274	T	A	C	T	C	G	G	T	A	C	C	G	G	T	G	T	T	A	C	G	C	A	A	T	T	G	T	G	G	T	G	A	G	T	T	A	G	A	A	T	C	T	T	G	A	A	G
	R123	267	T	A	C	T	C	G	G	T	A	C	C	G	G	T	G	T	T	A	C	G	C	A	A	T	T	G	T	G	G	T	G	A	G	T	T	A	G	A	A	T	C	T	T	G	A	A	G
	R124	276	T	A	C	T	C	G	G	T	A	C	C	G	G	T	G	T	T	A	C	G	C	A	A	T	T	G	T	G	G	T	G	A	G	T	T	A	G	A	A	T	C	T	T	G	A	A	G
	R124	276	T	A	C	T	C	G	G	T	A	C	C	G	G	T	G	T	T	A	C	G	C	A	A	T	T	G	T	G	G	T	G	A	G	T	T	A	G	A	A	T	C	T	T	G	A	A	G
	R125	308	T	A	C	T	C	G	G	T	A	C	C	G	G	T	G	T	T	A	C	G	C	A	A	T	T	G	T	G	G	T	G	A	G	T	T	A	G	A	A	T	C	T	T	G	A	A	G
	R125	308	T	A	C	T	C	G	G	T	A	C	C	G	G	T	G	T	T	A	C	G	C	A	A	T	T	G	T	G	G	T	G	A	G	T	T	A	G	A	A	T	C	T	T	G	A	A	G
	R126	250	T	A	C	T	C	G	G	T	A	C	C	G	G	T	G	T	T	A	C	G	C	A	A	T	T	G	T	G	G	T	G	A	G	T	T	A	G	A	A	T	C	T	T	G	A	A	G
	R126	250	T	A	C	T	C	G	G	T	A	C	C	G	G	T	G	T	T	A	C	G	C	A	A	T	T	G	T	G	G	T	G	A	G	T	T	A	G	A	A	T	C	T	T	G	A	A	G
	R127	281	T	A	C	T	C	G	G	T	A	C	C	G	G	T	G	T	T	A	C	G	C	A	A	T	T	G	T	G	G	T	G	A	G	T	T	A	G	A	A	T	C	T	T	G	A	A	G
	R127	281	T	A	C	T	C	G	G	T	A	C	C	G	G	T	G	T	T	A	C	G	C	A	A	T	T	G	T	G	G	T	G	A	G	T	T	A	G	A	A	T	C	T	T	G	A	A	G
	R129	295	T	A	C	T	C	G	G	T	A	C	C	G	G	T	G	T	T	A	C	G	C	A	A	T	T	G	T	G	G	T	G	A	G	T	T	A	G	A	A	T	C	T	T	G	A	A	G
	R129	295	T	A	C	T	C	G	G	T	A	C	C	G	G	T	G	T	T	A	C	G	C	A	A	T	T	G	T	G	G	T	G	A	G	T	T	A	G	A	A	T	C	T	T	G	A	A	G
	R130	254	T	A	C	T	C	G	G	T	A	C	C	G	G	T	G	T	T	A	C	G	C	A	A	T	T	G	T	G	G	T	G	A	G	T	T	A	G	A	A	T	C	T	T	G	A	A	G
	R130	254	T	A	C	T	C	G	G	T	A	C	C	G	G	T	G	T	T	A	C	G	C	A	A	T	T	G	T	G	G	T	G	A	G	T	T	A	G	A	A	T	C	T	T	G	A	A	G
	R131	268	T	A	C	T	C	G	G	T	A	C	C	G	G	T	G	T	T	A	C	G	C	A	A	T	T	G	T	G	G	T	G	A	G	T	T	A	G	A	A	T	C	T	T	G	A	A	G
	R131	268	T	A	C	T	C	G	G	T	A	C	C	G	G	T	G	T	T	A	C	G	C	A	A	T	T	G	T	G	G	T	G	A	G	T	T	A	G	A	A	T	C	T	T	G	A	A	G
	R132	277	T	A	C	T	C	G	G	T	A	C	C	G	G	T	G	T	T	A	C	G	C	A	A	T	T	G	T	G	G	T	G	A	G	T	T	A	G	A	A	T	C	T	T	G	A	A	G
	R132	277	T	A	C	T	C	G	G	T	A	C	C	G	G	T	G	T	T	A	C	G	C	A	A	T	T	G	T	G	G	T	G	A	G	T	T	A	G	A	A	T	C	T	T	G	A	A	G
	R133	227	T	A	C	T	C	G	G	T	A	C	C	G	G	T	G	T	T	A	C	G	C	A	A	T	T	G	T	G	G	T	G	A	G	T	T	A	G	A	A	T	C	T	T	G	A	A	G
	R133	227	T	A	C	T	C	G	G	T	A	C	C	G	G	T	G	T	T	A	C	G	C	A	A	T	T	G	T	G	G	T	G	A	G	T	T	A	G	A	A	T	C	T	T	G	A	A	G
	R134	255	T	A	C	T	C	G	G	T	A	C	C	G	G	T	G	T	T	A	C	G	C	A	A	T	T	G	T	G	G	T	G	A	G	T	T	A	G	A	A	T	C	T	T	G	A	A	G
	R134	255	T	A	C	T	C	G	G	T	A	C	C	G	G	T	G	T	T	A	C	G	C	A	A	T	T	G	T	G	G	T	G	A	G	T	T	A	G	A	A	T	C	T	T	G	A	A	G
	R135	295	T	A	C	T	C	G	G	T	A	C	C	G	G	T	G	T	T	A	C	G	C	A	A	T	T	G	T	G	G	T	G	A	G	T	T	A	G	A	A	T	C	T	T	G	A	A	G
	R135	295	T	A	C	T	C	G	G	T	A	C	C	G	G	T	G	T	T	A	C	G	C	A	A	T	T	G	T	G	G	T	G	A	G	T	T	A	G	A	A	T	C	T	T	G	A	A	G
	R136	279	T	A	C	T	C	G	G	T	A	C	C	G	G	T	G	T	T	A	C	G	C	A	A	T	T	G	T	G	G	T	G	A	G	T	T	A	G	A	A	T	C	T	T	G	A	A	G
	R136	279	T	A	C	T	C	G	G	T	A	C	C	G	G	T	G	T	T	A	C	G	C	A	A	T	T	G	T	G	G	T	G	A	G	T	T	A	G	A	A	T	C	T	T	G	A	A	G
	R137	269	T	A	C	T	C	G	G	T	A	C	C	G	G	T	G	T	T	A	C	G	C	A	A	T	T	G	T	G	G	T	G	A	G	T	T	A	G	A	A	T	C	T	T	G	A	A	G
	R137	269	T	A	C	T	C	G	G	T	A	C	C	G	G	T	G	T	T	A	C	G	C	A	A	T	T	G	T	G	G	T	G	A	G	T	T	A	G	A	A	T	C	T	T	G	A	A	G
	R138	285	T	A	C	T	C	G	G	T	A	C	C	G	G	T	G	T	T	A	C	G	C	A	A	T	T	G	T	G	G	T	G	A	G	T	T	A	G	A	A	T	C	T	T	G	A	A	G
	R138	285	T	A	C	T	C	G	G	T	A	C	C	G	G	T	G	T	T	A	C	G	C	A	A	T	T	G	T	G	G	T	G	A	G	T	T	A	G	A	A	T	C	T	T	G	A	A	G
	R139	280	T	A	C	T	C	G	G	T	A	C	C	G	G	T	G	T	T	A	C	G	C	A	A	T	T	G	T	G	G	T	G	A	G	T	T	A	G	A	A	T	C	T	T	G	A	A	G
	R139	280	T	A	C	T	C	G	G	T	A	C	C	G	G	T	G	T	T	A	C	G	C	A	A	T	T	G	T	G	G	T	G	A	G	T	T	A	G	A	A	T	C	T	T	G	A	A	G
	R14	260	T	A	C	T	C	G	G	T	A	C	C	G	G	T	G	T	T	A	C	G	C	A	A	T	T	G	T	G	G	T	G	A	G	T	T	A	G	A	A	T	C	T	T	G	A	A	G
	R140	305	T	A	C	T	C	G	G	T	A	C	C	G	G	T	G	T	T	A	C	G	C	A	A	T	T	G	T	G	G	T	G	A	G	T	T	A	G	A	A	T	C	T	T	G	A	A	G
	R140	305	T	A	C	T	C	G	G	T	A	C	C	G	G	T	G	T	T	A	C	G	C	A	A	T	T	G	T	G	G	T	G	A	G	T	T	A	G	A	A	T	C	T	T	G	A	A	G
	R141	268	T	A	C	T	C	G	G	T	A	C	C	G	G	T	G	T	T	A	C	G	C	A	A	T	T	G	T	G	G	T	G	A	G	T	T	A	G	A	A	T	C	T	T	G	A	A	G
	R141	268	T	A	C	T	C	G	G	T	A	C	C	G	G	T	G	T	T	A	C	G	C	A	A	T	T	G	T	G	G	T	G	A	G	T	T	A	G	A	A	T	C	T	T	G	A	A	G
	R142	266	T	A	C	T	C	G	G	T	A	C	C	G	G	T	G	T	T	A	C	G	C	A	A	T	T	G	T	G	G	T	G	A	G	T	T	A	G	A	A	T	C	T	T	G	A	A	G
	R142	266	T	A	C	T	C	G	G	T	A	C	C	G	G	T	G	T	T	A	C	G	C	A	A	T	T	G	T	G	G	T	G	A	G	T	T	A	G	A	A	T	C	T	T	G	A	A	G
	R143	281	T	A	C	T	C	G	G	T	A	C	C	G	G	T	G	T	T	A	C	G	C	A	A	T	T	G	T	G	G	T	G	A	G	T	T	A	G	A	A	T	C	T	T	G	A	A	G
	R143	281	T	A	C	T	C	G	G	T	A	C	C	G	G	T	G	T	T	A	C	G	C	A	A	T	T	G	T	G	G	T	G	A	G	T	T	A	G	A	A	T	C	T	T	G	A	A	G
	R146	297	T	A	C	T	C	G	G	T	A	C	C	G	G	T	G	T	T	A	C	G	C	A	A	T	T	G	T	G	G	T	G	A	G	T	T	A	G	A	A	T	C	T	T	G	A	A	G
	R146	297	T	A	C	T	C	G	G	T	A	C	C	G	G	T	G	T	T	A	C	G	C	A	A	T	T	G	T	G	G	T	G	A	G	T	T	A	G	A	A	T	C	T	T	G	A	A	G
	R147	271	T	A	C	T	C	G	G	T	A	C	C	G	G	T	G	T	T	A	C	G	C	A	A	T	T	G	T	G	G	T	G	A	G	T	T	A	G	A	A	T	C	T	T	G	A	A	G
	R147	271	T	A	C	T	C	G	G	T	A	C	C	G	G	T	G	T	T	A	C	G	C	A	A	T	T	G	T	G	G	T	G	A	G	T	T	A	G	A	A	T	C	T	T	G	A	A	G
	R148	292	T	A	C	T	C	G	G	T	A	C	C	G	G	T	G	T	T	A	C	G	C	A	A	T	T	G	T	G	G	T	G	A	G	T	T	A	G	A	A	T	C	T	T	G	A	A	G
	R148	292	T	A	C	T	C	G	G	T	A	C	C	G	G	T	G	T	T	A	C	G	C	A	A	T	T	G	T	G	G	T	G	A	G	T	T	A	G	A	A	T	C	T	T	G	A	A	G
	R149	305	T	A	C	T	C	G	G	T	A	C	C	G	G	T	G	T	T	A	C	G	C	A	A	T	T	G	T	G	G	T	G	A	G	T	T	A	G	A	A	T	C	T	T	G	A	A	G
	R149	305	T	A	C	T	C	G	G	T	A	C	C	G	G	T	G	T	T	A	C	G	C	A	A	T	T	G	T	G	G	T	G	A	G	T	T	A	G	A	A	T	C	T	T	G	A	A	G
	R150	265	T	A	C	T	C	G	G	T	A	C	C	G	G	T	G	T	T	A	C	G	C	A	A	T	T	G	T	G	G	T	G	A	G	T	T	A	G	A	A	T	C	T	T	G	A	A	G
	R150	265	T	A	C	T	C	G	G	T	A	C	C	G	G	T	G	T	T	A	C	G	C	A	A	T	T	G	T	G	G	T	G	A	G	T	T	A	G	A	A	T	C	T	T	G	A	A	G
	R151	296	T	A	C	T	C	G	G	T	A	C	C	G	G	T	G	T	T	A	C	G	C	A	A	T	T	G	T	G	G	T	G	A	G	T	T	A	G	A	A	T	C	T	T	G	A	A	G
	R151	296	T	A	C	T	C	G	G	T	A	C	C	G	G	T	G	T	T	A	C	G	C	A	A	T	T	G	T	G	G	T	G	A	G	T	T	A	G	A	A	T	C	T	T	G	A	A	G
	R152	306	T	A	C	T	C	G	G	T	A	C	C	G	G	T	G	T	T	A	C	G	C	A	A	T	T	G	T	G	G	T	G	A	G	T	T	A	G	A	A	T	C	T	T	G	A	A	G
	R152	306	T	A	C	T	C	G	G	T	A	C	C	G	G	T	G	T	T	A	C	G	C	A	A	T	T	G	T	G	G	T	G	A	G	T	T	A	G	A	A	T	C	T	T	G	A	A	G
	R153	267	T	A	C	T	C	G	G	T	A	C	C	G	G	T	G	T	T	A	C	G	C	A	A	T	T	G	T	G	G	T	G	A	G	T	T	A	G	A	A	T	C	T	T	G	A	A	G
	R153	267	T	A	C	T	C	G	G	T	A	C	C	G	G	T	G	T	T	A	C	G	C	A	A	T	T	G	T	G	G	T	G	A	G	T	T	A	G	A	A	T	C	T	T	G	A	A	G
	R154	303	T	A	C	T	C	G	G	T	A	C	C	G	G	T	G	T	T	A	C	G	C	A	A	T	T	G	T	G	G	T	G	A	G	T	T	A	G	A	A	T	C	T	T	G	A	A	G
	R154	303	T	A	C	T	C	G	G	T	A	C	C	G	G	T	G	T	T	A	C	G	C	A	A	T	T	G	T	G	G	T	G	A	G	T	T	A	G	A	A	T	C	T	T	G	A	A	G
	R155	278	T	A	C	T	C	G	G	T	A	C	C	G	G	T	G	T	T	A	C	G	C	A	A	T	T	G	T	G	G	T	G	A	G	T	T	A	G	A	A	T	C	T	T	G	A	A	G
	R156	315	T	A	C	T	C	G	G	T	A	C	C	G	G	T	G	T	T	A	C	G	C	A	A	T	T	G	T	G	G	T	G	A	G	T	T	A	G	A	A	T	C	T	T	G	A	A	G
	R156	315	T	A	C	T	C	G	G	T	A	C	C	G	G	T	G	T	T	A	C	G	C	A	A	T	T	G	T	G	G	T	G	A	G	T	T	A	G	A	A	T	C	T	T	G	A	A	G
	R157	249	T	A	C	T	C	G	G	T	A	C	C	G	G	T	G	T	T	A	C	G	C	A	A	T	T	G	T	G	G	T	G	A	G	T	T	A	G	A	A	T	C	T	T	G	A	A	G
	R157	249	T	A	C	T	C	G	G	T	A	C	C	G	G	T	G	T	T	A	C	G	C	A	A	T	T	G	T	G	G	T	G	A	G	T	T	A	G	A	A	T	C	T	T	G	A	A	G
	R158	261	T	A	C	T	C	G	G	T	A	C	C	G	G	T	G	T	T	A	C	G	C	A	A	T	T	G	T	G	G	T	G	A	G	T	T	A	G	A	A	T	C	T	T	G	A	A	G
	R158	261	T	A	C	T	C	G	G	T	A	C	C	G	G	T	G	T	T	A	C	G	C	A	A	T	T	G	T	G	G	T	G	A	G	T	T	A	G	A	A	T	C	T	T	G	A	A	G
	R159	271	T	A	C	T	C	G	G	T	A	C	C	G	G	T	G	T	T	A	C	G	C	A	A	T	T	G	T	G	G	T	G	A	G	T	T	A	G	A	A	T	C	T	T	G	A	A	G
	R159	271	T	A	C	T	C	G	G	T	A	C	C	G	G	T	G	T	T	A	C	G	C	A	A	T	T	G	T	G	G	T	G	A	G	T	T	A	G	A	A	T	C	T	T	G	A	A	G
	R16	260	T	A	C	T	C	G	G	T	A	C	C	G	G	T	G	T	T	A	C	G	C	A	A	T	T	G	T	G	G	T	G	A	G	T	T	A	G	A	A	T	C	T	T	G	A	A	G
	R160	288	T	A	C	T	C	G	G	T	A	C	C	G	G	T	G	T	T	A	C	G	C	A	A	T	T	G	T	G	G	T	G	A	G	T	T	A	G	A	A	T	C	T	T	G	A	A	G
	R160	288	T	A	C	T	C	G	G	T	A	C	C	G	G	T	G	T	T	A	C	G	C	A	A	T	T	G	T	G	G	T	G	A	G	T	T	A	G	A	A	T	C	T	T	G	A	A	G
	R162	254	T	A	C	T	C	G	G	T	A	C	C	G	G	T	G	T	T	A	C	G	C	A	A	T	T	G	T	G	G	T	G	A	G	T	T	A	G	A	A	T	C	T	T	G	A	A	G
	R162	254	T	A	C	T	C	G	G	T	A	C	C	G	G	T	G	T	T	A	C	G	C	A	A	T	T	G	T	G	G	T	G	A	G	T	T	A	G	A	A	T	C	T	T	G	A	A	G
	R163	269	T	A	C	T	C	G	G	T	A	C	C	G	G	T	G	T	T	A	C	G	C	A	A	T	T	G	T	G	G	T	G	A	G	T	T	A	G	A	A	T	C	T	T	G	A	A	G
	R163	269	T	A	C	T	C	G	G	T	A	C	C	G	G	T	G	T	T	A	C	G	C	A	A	T	T	G	T	G	G	T	G	A	G	T	T	A	G	A	A	T	C	T	T	G	A	A	G
	R164	252	T	A	C	T	C	G	G	T	A	C	C	G	G	T	G	T	T	A	C	G	C	A	A	T	T	G	T	G	G	T	G	A	G	T	T	A	G	A	A	T	C	T	T	G	A	A	G
	R165	284	T	A	C	T	C	G	G	T	A	C	C	G	G	T	G	T	T	A	C	G	C	A	A	T	T	G	T	G	G	T	G	A	G	T	T	A	G	A	A	T	C	T	T	G	A	A	G
	R165	284	T	A	C	T	C	G	G	T	A	C	C	G	G	T	G	T	T	A	C	G	C	A	A	T	T	G	T	G	G	T	G	A	G	T	T	A	G	A	A	T	C	T	T	G	A	A	G
	R166	287	T	A	C	T	C	G	G	T	A	C	C	G	G	T	G	T	T	A	C	G	C	A	A	T	T	G	T	G	G	T	G	A	G	T	T	A	G	A	A	T	C	T	T	G	A	A	G
	R166	287	T	A	C	T	C	G	G	T	A	C	C	G	G	T	G	T	T	A	C	G	C	A	A	T	T	G	T	G	G	T	G	A	G	T	T	A	G	A	A	T	C	T	T	G	A	A	G
	R17	250	T	A	C	T	C	G	G	T	A	C	C	G	G	T	G	T	T	A	C	G	C	A	A	T	T	G	T	G	G	T	G	A	G	T	T	A	G	A	A	T	C	T	T	G	A	A	G
	R18	290	T	A	C	T	C	G	G	T	A	C	C	G	G	T	G	T	T	A	C	G	C	A	A	T	T	G	T	G	G	T	G	A	G	T	T	A	G	A	A	T	C	T	T	G	A	A	G
	R18	290	T	A	C	T	C	G	G	T	A	C	C	G	G	T	G	T	T	A	C	G	C	A	A	T	T	G	T	G	G	T	G	A	G	T	T	A	G	A	A	T	C	T	T	G	A	A	G
	R19	256	T	A	C	T	C	G	G	T	A	C	C	G	G	T	G	T	T	A	C	G	C	A	A	T	T	G	T	G	G	T	G	A	G	T	T	A	G	A	A	T	C	T	T	G	A	A	G
	R19	256	T	A	C	T	C	G	G	T	A	C	C	G	G	T	G	T	T	A	C	G	C	A	A	T	T	G	T	G	G	T	G	A	G	T	T	A	G	A	A	T	C	T	T	G	A	A	G
	R20	241	T	A	C	T	C	G	G	T	A	C	C	G	G	T	G	T	T	A	C	G	C	A	A	T	T	G	T	G	G	T	G	A	G	T	T	A	G	A	A	T	C	T	T	G	A	A	G
	R21	213	T	A	C	T	C	G	G	T	A	C	C	G	G	T	G	T	T	A	C	G	C	A	A	T	T	G	T	G	G	T	G	A	G	T	T	A	G	A	A	T	C	T	T	G	A	A	G
	R22	282	T	A	C	T	C	G	G	T	A	C	C	G	G	T	G	T	T	A	C	G	C	A	A	T	T	G	T	G	G	T	G	A	G	T	T	A	G	A	A	T	C	T	T	G	A	A	G
	R22	282	T	A	C	T	C	G	G	T	A	C	C	G	G	T	G	T	T	A	C	G	C	A	A	T	T	G	T	G	G	T	G	A	G	T	T	A	G	A	A	T	C	T	T	G	A	A	G
	R23	290	T	A	C	T	C	G	G	T	A	C	C	G	G	T	G	T	T	A	C	G	C	A	A	T	T	G	T	G	G	T	G	A	G	T	T	A	G	A	A	T	C	T	T	G	A	A	G
	R23	290	T	A	C	T	C	G	G	T	A	C	C	G	G	T	G	T	T	A	C	G	C	A	A	T	T	G	T	G	G	T	G	A	G	T	T	A	G	A	A	T	C	T	T	G	A	A	G
	R24	268	T	A	C	T	C	G	G	T	A	C	C	G	G	T	G	T	T	A	C	G	C	A	A	T	T	G	T	G	G	T	G	A	G	T	T	A	G	A	A	T	C	T	T	G	A	A	G
	R24	268	T	A	C	T	C	G	G	T	A	C	C	G	G	T	G	T	T	A	C	G	C	A	A	T	T	G	T	G	G	T	G	A	G	T	T	A	G	A	A	T	C	T	T	G	A	A	G
	R25	269	T	A	C	T	C	G	G	T	A	C	C	G	G	T	G	T	T	A	C	G	C	A	A	T	T	G	T	G	G	T	G	A	G	T	T	A	G	A	A	T	C	T	T	G	A	A	G
	R25	269	T	A	C	T	C	G	G	T	A	C	C	G	G	T	G	T	T	A	C	G	C	A	A	T	T	G	T	G	G	T	G	A	G	T	T	A	G	A	A	T	C	T	T	G	A	A	G
	R26	293	T	A	C	T	C	G	G	T	A	C	C	G	G	T	G	T	T	A	C	G	C	A	A	T	T	G	T	G	G	T	G	A	G	T	T	A	G	A	A	T	C	T	T	G	A	A	G
	R26	293	T	A	C	T	C	G	G	T	A	C	C	G	G	T	G	T	T	A	C	G	C	A	A	T	T	G	T	G	G	T	G	A	G	T	T	A	G	A	A	T	C	T	T	G	A	A	G
	R27	290	T	A	C	T	C	G	G	T	A	C	C	G	G	T	G	T	T	A	C	G	C	A	A	T	T	G	T	G	G	T	G	A	G	T	T	A	G	A	A	T	C	T	T	G	A	A	G
	R27	290	T	A	C	T	C	G	G	T	A	C	C	G	G	T	G	T	T	A	C	G	C	A	A	T	T	G	T	G	G	T	G	A	G	T	T	A	G	A	A	T	C	T	T	G	A	A	G
	R28	281	T	A	C	T	C	G	G	T	A	C	C	G	G	T	G	T	T	A	C	G	C	A	A	T	T	G	T	G	G	T	G	A	G	T	T	A	G	A	A	T	C	T	T	G	A	A	G
	R28	281	T	A	C	T	C	G	G	T	A	C	C	G	G	T	G	T	T	A	C	G	C	A	A	T	T	G	T	G	G	T	G	A	G	T	T	A	G	A	A	T	C	T	T	G	A	A	G
	R29	272	T	A	C	T	C	G	G	T	A	C	C	G	G	T	G	T	T	A	C	G	C	A	A	T	T	G	T	G	G	T	G	A	G	T	T	A	G	A	A	T	C	T	T	G	A	A	G
	R29	272	T	A	C	T	C	G	G	T	A	C	C	G	G	T	G	T	T	A	C	G	C	A	A	T	T	G	T	G	G	T	G	A	G	T	T	A	G	A	A	T	C	T	T	G	A	A	G
	R30	296	T	A	C	T	C	G	G	T	A	C	C	G	G	T	G	T	T	A	C	G	C	A	A	T	T	G	T	G	G	T	G	A	G	T	T	A	G	A	A	T	C	T	T	G	A	A	G
	R30	296	T	A	C	T	C	G	G	T	A	C	C	G	G	T	G	T	T	A	C	G	C	A	A	T	T	G	T	G	G	T	G	A	G	T	T	A	G	A	A	T	C	T	T	G	A	A	G
	R31	257	T	A	C	T	C	G	G	T	A	C	C	G	G	T	G	T	T	A	C	G	C	A	A	T	T	G	T	G	G	T	G	A	G	T	T	A	G	A	A	T	C	T	T	G	A	A	G
	R31	257	T	A	C	T	C	G	G	T	A	C	C	G	G	T	G	T	T	A	C	G	C	A	A	T	T	G	T	G	G	T	G	A	G	T	T	A	G	A	A	T	C	T	T	G	A	A	G
	R32	271	T	A	C	T	C	G	G	T	A	C	C	G	G	T	G	T	T	A	C	G	C	A	A	T	T	G	T	G	G	T	G	A	G	T	T	A	G	A	A	T	C	T	T	G	A	A	G
	R32	271	T	A	C	T	C	G	G	T	A	C	C	G	G	T	G	T	T	A	C	G	C	A	A	T	T	G	T	G	G	T	G	A	G	T	T	A	G	A	A	T	C	T	T	G	A	A	G
	R33	262	T	A	C	T	C	G	G	T	A	C	C	G	G	T	G	T	T	A	C	G	C	A	A	T	T	G	T	G	G	T	G	A	G	T	T	A	G	A	A	T	C	T	T	G	A	A	G
	R33	262	T	A	C	T	C	G	G	T	A	C	C	G	G	T	G	T	T	A	C	G	C	A	A	T	T	G	T	G	G	T	G	A	G	T	T	A	G	A	A	T	C	T	T	G	A	A	G
	R34	293	T	A	C	T	C	G	G	T	A	C	C	G	G	T	G	T	T	A	C	G	C	A	A	T	T	G	T	G	G	T	G	A	G	T	T	A	G	A	A	T	C	T	T	G	A	A	G
	R34	293	T	A	C	T	C	G	G	T	A	C	C	G	G	T	G	T	T	A	C	G	C	A	A	T	T	G	T	G	G	T	G	A	G	T	T	A	G	A	A	T	C	T	T	G	A	A	G
	R35	250	T	A	C	T	C	G	G	T	A	C	C	G	G	T	G	T	T	A	C	G	C	A	A	T	T	G	T	G	G	T	G	A	G	T	T	A	G	A	A	T	C	T	T	G	A	A	G
	R35	250	T	A	C	T	C	G	G	T	A	C	C	G	G	T	G	T	T	A	C	G	C	A	A	T	T	G	T	G	G	T	G	A	G	T	T	A	G	A	A	T	C	T	T	G	A	A	G
	R36	295	T	A	C	T	C	G	G	T	A	C	C	G	G	T	G	T	T	A	C	G	C	A	A	T	T	G	T	G	G	T	G	A	G	T	T	A	G	A	A	T	C	T	T	G	A	A	G
	R36	295	T	A	C	T	C	G	G	T	A	C	C	G	G	T	G	T	T	A	C	G	C	A	A	T	T	G	T	G	G	T	G	A	G	T	T	A	G	A	A	T	C	T	T	G	A	A	G
	R37	297	T	A	C	T	C	G	G	T	A	C	C	G	G	T	G	T	T	A	C	G	C	A	A	T	T	G	T	G	G	T	G	A	G	T	T	A	G	A	A	T	C	T	T	G	A	A	G
	R37	297	T	A	C	T	C	G	G	T	A	C	C	G	G	T	G	T	T	A	C	G	C	A	A	T	T	G	T	G	G	T	G	A	G	T	T	A	G	A	A	T	C	T	T	G	A	A	G
	R38	254	T	A	C	T	C	G	G	T	A	C	C	G	G	T	G	T	T	A	C	G	C	A	A	T	T	G	T	G	G	T	G	A	G	T	T	A	G	A	A	T	C	T	T	G	A	A	G
	R38	254	T	A	C	T	C	G	G	T	A	C	C	G	G	T	G	T	T	A	C	G	C	A	A	T	T	G	T	G	G	T	G	A	G	T	T	A	G	A	A	T	C	T	T	G	A	A	G
	R39	287	T	A	C	T	C	G	G	T	A	C	C	G	G	T	G	T	T	A	C	G	C	A	A	T	T	G	T	G	G	T	G	A	G	T	T	A	G	A	A	T	C	T	T	G	A	A	G
	R39	287	T	A	C	T	C	G	G	T	A	C	C	G	G	T	G	T	T	A	C	G	C	A	A	T	T	G	T	G	G	T	G	A	G	T	T	A	G	A	A	T	C	T	T	G	A	A	G
	R40	258	T	A	C	T	C	G	G	T	A	C	C	G	G	T	G	T	T	A	C	G	C	A	A	T	T	G	T	G	G	T	G	A	G	T	T	A	G	A	A	T	C	T	T	G	A	A	G
	R40	258	T	A	C	T	C	G	G	T	A	C	C	G	G	T	G	T	T	A	C	G	C	A	A	T	T	G	T	G	G	T	G	A	G	T	T	A	G	A	A	T	C	T	T	G	A	A	G
	R41	194	T	A	C	T	C	G	G	T	A	C	C	G	G	T	G	T	T	A	C	G	C	A	A	T	T	G	T	G	G	T	G	A	G	T	T	A	G	A	A	T	C	T	T	G	A	A	G
	R43	279	T	A	C	T	C	G	G	T	A	C	C	G	G	T	G	T	T	A	C	G	C	A	A	T	T	G	T	G	G	T	G	A	G	T	T	A	G	A	A	T	C	T	T	G	A	A	G
	R43	279	T	A	C	T	C	G	G	T	A	C	C	G	G	T	G	T	T	A	C	G	C	A	A	T	T	G	T	G	G	T	G	A	G	T	T	A	G	A	A	T	C	T	T	G	A	A	G
	R44	221	T	A	C	T	C	G	G	T	A	C	C	G	G	T	G	T	T	A	C	G	C	A	A	T	T	G	T	G	G	T	G	A	G	T	T	A	G	A	A	T	C	T	T	G	A	A	G
	R45	246	T	A	C	T	C	G	G	T	A	C	C	G	G	T	G	T	T	A	C	G	C	A	A	T	T	G	T	G	G	T	G	A	G	T	T	A	G	A	A	T	C	T	T	G	A	A	G
	R45	246	T	A	C	T	C	G	G	T	A	C	C	G	G	T	G	T	T	A	C	G	C	A	A	T	T	G	T	G	G	T	G	A	G	T	T	A	G	A	A	T	C	T	T	G	A	A	G
	R46	294	T	A	C	T	C	G	G	T	A	C	C	G	G	T	G	T	T	A	C	G	C	A	A	T	T	G	T	G	G	T	G	A	G	T	T	A	G	A	A	T	C	T	T	G	A	A	G
	R46	294	T	A	C	T	C	G	G	T	A	C	C	G	G	T	G	T	T	A	C	G	C	A	A	T	T	G	T	G	G	T	G	A	G	T	T	A	G	A	A	T	C	T	T	G	A	A	G
	R47	260	T	A	C	T	C	G	G	T	A	C	C	G	G	T	G	T	T	A	C	G	C	A	A	T	T	G	T	G	G	T	G	A	G	T	T	A	G	A	A	T	C	T	T	G	A	A	G
	R47	260	T	A	C	T	C	G	G	T	A	C	C	G	G	T	G	T	T	A	C	G	C	A	A	T	T	G	T	G	G	T	G	A	G	T	T	A	G	A	A	T	C	T	T	G	A	A	G
	R48	237	T	A	C	T	C	G	G	T	A	C	C	G	G	T	G	T	T	A	C	G	C	A	A	T	T	G	T	G	G	T	G	A	G	T	T	A	G	A	A	T	C	T	T	G	A	A	G
	R48	237	T	A	C	T	C	G	G	T	A	C	C	G	G	T	G	T	T	A	C	G	C	A	A	T	T	G	T	G	G	T	G	A	G	T	T	A	G	A	A	T	C	T	T	G	A	A	G
	R49	240	T	A	C	T	C	G	G	T	A	C	C	G	G	T	G	T	T	A	C	G	C	A	A	T	T	G	T	G	G	T	G	A	G	T	T	A	G	A	A	T	C	T	T	G	A	A	G
	R49	240	T	A	C	T	C	G	G	T	A	C	C	G	G	T	G	T	T	A	C	G	C	A	A	T	T	G	T	G	G	T	G	A	G	T	T	A	G	A	A	T	C	T	T	G	A	A	G
	R50	291	T	A	C	T	C	G	G	T	A	C	C	G	G	T	G	T	T	A	C	G	C	A	A	T	T	G	T	G	G	T	G	A	G	T	T	A	G	A	A	T	C	T	T	G	A	A	G
	R50	291	T	A	C	T	C	G	G	T	A	C	C	G	G	T	G	T	T	A	C	G	C	A	A	T	T	G	T	G	G	T	G	A	G	T	T	A	G	A	A	T	C	T	T	G	A	A	G
	R51	257	T	A	C	T	C	G	G	T	A	C	C	G	G	T	G	T	T	A	C	G	C	A	A	T	T	G	T	G	G	T	G	A	G	T	T	A	G	A	A	T	C	T	T	G	A	A	G
	R51	257	T	A	C	T	C	G	G	T	A	C	C	G	G	T	G	T	T	A	C	G	C	A	A	T	T	G	T	G	G	T	G	A	G	T	T	A	G	A	A	T	C	T	T	G	A	A	G
	R52	255	T	A	C	T	C	G	G	T	A	C	C	G	G	T	G	T	T	A	C	G	C	A	A	T	T	G	T	G	G	T	G	A	G	T	T	A	G	A	A	T	C	T	T	G	A	A	G
	R52	255	T	A	C	T	C	G	G	T	A	C	C	G	G	T	G	T	T	A	C	G	C	A	A	T	T	G	T	G	G	T	G	A	G	T	T	A	G	A	A	T	C	T	T	G	A	A	G
	R53	285	T	A	C	T	C	G	G	T	A	C	C	G	G	T	G	T	T	A	C	G	C	A	A	T	T	G	T	G	G	T	G	A	G	T	T	A	G	A	A	T	C	T	T	G	A	A	G
	R53	285	T	A	C	T	C	G	G	T	A	C	C	G	G	T	G	T	T	A	C	G	C	A	A	T	T	G	T	G	G	T	G	A	G	T	T	A	G	A	A	T	C	T	T	G	A	A	G
	R54	273	T	A	C	T	C	G	G	T	A	C	C	G	G	T	G	T	T	A	C	G	C	A	A	T	T	G	T	G	G	T	G	A	G	T	T	A	G	A	A	T	C	T	T	G	A	A	G
	R54	273	T	A	C	T	C	G	G	T	A	C	C	G	G	T	G	T	T	A	C	G	C	A	A	T	T	G	T	G	G	T	G	A	G	T	T	A	G	A	A	T	C	T	T	G	A	A	G
	R55	291	T	A	C	T	C	G	G	T	A	C	C	G	G	T	G	T	T	A	C	G	C	A	A	T	T	G	T	G	G	T	G	A	G	T	T	A	G	A	A	T	C	T	T	G	A	A	G
	R55	291	T	A	C	T	C	G	G	T	A	C	C	G	G	T	G	T	T	A	C	G	C	A	A	T	T	G	T	G	G	T	G	A	G	T	T	A	G	A	A	T	C	T	T	G	A	A	G
	R56	277	T	A	C	T	C	G	G	T	A	C	C	G	G	T	G	T	T	A	C	G	C	A	A	T	T	G	T	G	G	T	G	A	G	T	T	A	G	A	A	T	C	T	T	G	A	A	G
	R56	277	T	A	C	T	C	G	G	T	A	C	C	G	G	T	G	T	T	A	C	G	C	A	A	T	T	G	T	G	G	T	G	A	G	T	T	A	G	A	A	T	C	T	T	G	A	A	G
	R57	325	T	A	C	T	C	G	G	T	A	C	C	G	G	T	G	T	T	A	C	G	C	A	A	T	T	G	T	G	G	T	G	A	G	T	T	A	G	A	A	T	C	T	T	G	A	A	G
	R57	325	T	A	C	T	C	G	G	T	A	C	C	G	G	T	G	T	T	A	C	G	C	A	A	T	T	G	T	G	G	T	G	A	G	T	T	A	G	A	A	T	C	T	T	G	A	A	G
	R58	222	T	A	C	T	C	G	G	T	A	C	C	G	G	T	G	T	T	A	C	G	C	A	A	T	T	G	T	G	G	T	G	A	G	T	T	A	G	A	A	T	C	T	T	G	A	A	G
	R58	222	T	A	C	T	C	G	G	T	A	C	C	G	G	T	G	T	T	A	C	G	C	A	A	T	T	G	T	G	G	T	G	A	G	T	T	A	G	A	A	T	C	T	T	G	A	A	G
	R59	274	T	A	C	T	C	G	G	T	A	C	C	G	G	T	G	T	T	A	C	G	C	A	A	T	T	G	T	G	G	T	G	A	G	T	T	A	G	A	A	T	C	T	T	G	A	A	G
	R59	274	T	A	C	T	C	G	G	T	A	C	C	G	G	T	G	T	T	A	C	G	C	A	A	T	T	G	T	G	G	T	G	A	G	T	T	A	G	A	A	T	C	T	T	G	A	A	G
	R60	244	T	A	C	T	C	G	G	T	A	C	C	G	G	T	G	T	T	A	C	G	C	A	A	T	T	G	T	G	G	T	G	A	G	T	T	A	G	A	A	T	C	T	T	G	A	A	G
	R60	244	T	A	C	T	C	G	G	T	A	C	C	G	G	T	G	T	T	A	C	G	C	A	A	T	T	G	T	G	G	T	G	A	G	T	T	A	G	A	A	T	C	T	T	G	A	A	G
	R61	234	T	A	C	T	C	G	G	T	A	C	C	G	G	T	G	T	T	A	C	G	C	A	A	T	T	G	T	G	G	T	G	A	G	T	T	A	G	A	A	T	C	T	T	G	A	A	G
	R61	234	T	A	C	T	C	G	G	T	A	C	C	G	G	T	G	T	T	A	C	G	C	A	A	T	T	G	T	G	G	T	G	A	G	T	T	A	G	A	A	T	C	T	T	G	A	A	G
	R62	282	T	A	C	T	C	G	G	T	A	C	C	G	G	T	G	T	T	A	C	G	C	A	A	T	T	G	T	G	G	T	G	A	G	T	T	A	G	A	A	T	C	T	T	G	A	A	G
	R62	282	T	A	C	T	C	G	G	T	A	C	C	G	G	T	G	T	T	A	C	G	C	A	A	T	T	G	T	G	G	T	G	A	G	T	T	A	G	A	A	T	C	T	T	G	A	A	G
	R63	251	T	A	C	T	C	G	G	T	A	C	C	G	G	T	G	T	T	A	C	G	C	A	A	T	T	G	T	G	G	T	G	A	G	T	T	A	G	A	A	T	C	T	T	G	A	A	G
	R63	251	T	A	C	T	C	G	G	T	A	C	C	G	G	T	G	T	T	A	C	G	C	A	A	T	T	G	T	G	G	T	G	A	G	T	T	A	G	A	A	T	C	T	T	G	A	A	G
	R64	229	T	A	C	T	C	G	G	T	A	C	C	G	G	T	G	T	T	A	C	G	C	A	A	T	T	G	T	G	G	T	G	A	G	T	T	A	G	A	A	T	C	T	T	G	A	A	G
	R64	229	T	A	C	T	C	G	G	T	A	C	C	G	G	T	G	T	T	A	C	G	C	A	A	T	T	G	T	G	G	T	G	A	G	T	T	A	G	A	A	T	C	T	T	G	A	A	G
	R65	288	T	A	C	T	C	G	G	T	A	C	C	G	G	T	G	T	T	A	C	G	C	A	A	T	T	G	T	G	G	T	G	A	G	T	T	A	G	A	A	T	C	T	T	G	A	A	G
	R65	288	T	A	C	T	C	G	G	T	A	C	C	G	G	T	G	T	T	A	C	G	C	A	A	T	T	G	T	G	G	T	G	A	G	T	T	A	G	A	A	T	C	T	T	G	A	A	G
	R67	234	T	A	C	T	C	G	G	T	A	C	C	G	G	T	G	T	T	A	C	G	C	A	A	T	T	G	T	G	G	T	G	A	G	T	T	A	G	A	A	T	C	T	T	G	A	A	G
	R67	234	T	A	C	T	C	G	G	T	A	C	C	G	G	T	G	T	T	A	C	G	C	A	A	T	T	G	T	G	G	T	G	A	G	T	T	A	G	A	A	T	C	T	T	G	A	A	G
	R68	268	T	A	C	T	C	G	G	T	A	C	C	G	G	T	G	T	T	A	C	G	C	A	A	T	T	G	T	G	G	T	G	A	G	T	T	A	G	A	A	T	C	T	T	G	A	A	G
	R68	268	T	A	C	T	C	G	G	T	A	C	C	G	G	T	G	T	T	A	C	G	C	A	A	T	T	G	T	G	G	T	G	A	G	T	T	A	G	A	A	T	C	T	T	G	A	A	G
	R69	262	T	A	C	T	C	G	G	T	A	C	C	G	G	T	G	T	T	A	C	G	C	A	A	T	T	G	T	G	G	T	G	A	G	T	T	A	G	A	A	T	C	T	T	G	A	A	G
	R69	262	T	A	C	T	C	G	G	T	A	C	C	G	G	T	G	T	T	A	C	G	C	A	A	T	T	G	T	G	G	T	G	A	G	T	T	A	G	A	A	T	C	T	T	G	A	A	G
	R70	323	T	A	C	T	C	G	G	T	A	C	C	G	G	T	G	T	T	A	C	G	C	A	A	T	T	G	T	G	G	T	G	A	G	T	T	A	G	A	A	T	C	T	T	G	A	A	G
	R70	323	T	A	C	T	C	G	G	T	A	C	C	G	G	T	G	T	T	A	C	G	C	A	A	T	T	G	T	G	G	T	G	A	G	T	T	A	G	A	A	T	C	T	T	G	A	A	G
	R71	241	T	A	C	T	C	G	G	T	A	C	C	G	G	T	G	T	T	A	C	G	C	A	A	T	T	G	T	G	G	T	G	A	G	T	T	A	G	A	A	T	C	T	T	G	A	A	G
	R71	241	T	A	C	T	C	G	G	T	A	C	C	G	G	T	G	T	T	A	C	G	C	A	A	T	T	G	T	G	G	T	G	A	G	T	T	A	G	A	A	T	C	T	T	G	A	A	G
	R72	270	T	A	C	T	C	G	G	T	A	C	C	G	G	T	G	T	T	A	C	G	C	A	A	T	T	G	T	G	G	T	G	A	G	T	T	A	G	A	A	T	C	T	T	G	A	A	G
	R72	270	T	A	C	T	C	G	G	T	A	C	C	G	G	T	G	T	T	A	C	G	C	A	A	T	T	G	T	G	G	T	G	A	G	T	T	A	G	A	A	T	C	T	T	G	A	A	G
	R73	288	T	A	C	T	C	G	G	T	A	C	C	G	G	T	G	T	T	A	C	G	C	A	A	T	T	G	T	G	G	T	G	A	G	T	T	A	G	A	A	T	C	T	T	G	A	A	G
	R73	288	T	A	C	T	C	G	G	T	A	C	C	G	G	T	G	T	T	A	C	G	C	A	A	T	T	G	T	G	G	T	G	A	G	T	T	A	G	A	A	T	C	T	T	G	A	A	G
	R74	234	T	A	C	T	C	G	G	T	A	C	C	G	G	T	G	T	T	A	C	G	C	A	A	T	T	G	T	G	G	T	G	A	G	T	T	A	G	A	A	T	C	T	T	G	A	A	G
	R74	234	T	A	C	T	C	G	G	T	A	C	C	G	G	T	G	T	T	A	C	G	C	A	A	T	T	G	T	G	G	T	G	A	G	T	T	A	G	A	A	T	C	T	T	G	A	A	G
	R75	302	T	A	C	T	C	G	G	T	A	C	C	G	G	T	G	T	T	A	C	G	C	A	A	T	T	G	T	G	G	T	G	A	G	T	T	A	G	A	A	T	C	T	T	G	A	A	G
	R75	302	T	A	C	T	C	G	G	T	A	C	C	G	G	T	G	T	T	A	C	G	C	A	A	T	T	G	T	G	G	T	G	A	G	T	T	A	G	A	A	T	C	T	T	G	A	A	G
	R76	256	T	A	C	T	C	G	G	T	A	C	C	G	G	T	G	T	T	A	C	G	C	A	A	T	T	G	T	G	G	T	G	A	G	T	T	A	G	A	A	T	C	T	T	G	A	A	G
	R76	256	T	A	C	T	C	G	G	T	A	C	C	G	G	T	G	T	T	A	C	G	C	A	A	T	T	G	T	G	G	T	G	A	G	T	T	A	G	A	A	T	C	T	T	G	A	A	G
	R77	255	T	A	C	T	C	G	G	T	A	C	C	G	G	T	G	T	T	A	C	G	C	A	A	T	T	G	T	G	G	T	G	A	G	T	T	A	G	A	A	T	C	T	T	G	A	A	G
	R77	255	T	A	C	T	C	G	G	T	A	C	C	G	G	T	G	T	T	A	C	G	C	A	A	T	T	G	T	G	G	T	G	A	G	T	T	A	G	A	A	T	C	T	T	G	A	A	G
	R78	239	T	A	C	T	C	G	G	T	A	C	C	G	G	T	G	T	T	A	C	G	C	A	A	T	T	G	T	G	G	T	G	A	G	T	T	A	G	A	A	T	C	T	T	G	A	A	G
	R78	239	T	A	C	T	C	G	G	T	A	C	C	G	G	T	G	T	T	A	C	G	C	A	A	T	T	G	T	G	G	T	G	A	G	T	T	A	G	A	A	T	C	T	T	G	A	A	G
	R79	266	T	A	C	T	C	G	G	T	A	C	C	G	G	T	G	T	T	A	C	G	C	A	A	T	T	G	T	G	G	T	G	A	G	T	T	A	G	A	A	T	C	T	T	G	A	A	G
	R79	266	T	A	C	T	C	G	G	T	A	C	C	G	G	T	G	T	T	A	C	G	C	A	A	T	T	G	T	G	G	T	G	A	G	T	T	A	G	A	A	T	C	T	T	G	A	A	G
	R80	307	T	A	C	T	C	G	G	T	A	C	C	G	G	T	G	T	T	A	C	G	C	A	A	T	T	G	T	G	G	T	G	A	G	T	T	A	G	A	A	T	C	T	T	G	A	A	G
	R80	307	T	A	C	T	C	G	G	T	A	C	C	G	G	T	G	T	T	A	C	G	C	A	A	T	T	G	T	G	G	T	G	A	G	T	T	A	G	A	A	T	C	T	T	G	A	A	G
	R81	284	T	A	C	T	C	G	G	T	A	C	C	G	G	T	G	T	T	A	C	G	C	A	A	T	T	G	T	G	G	T	G	A	G	T	T	A	G	A	A	T	C	T	T	G	A	A	G
	R81	284	T	A	C	T	C	G	G	T	A	C	C	G	G	T	G	T	T	A	C	G	C	A	A	T	T	G	T	G	G	T	G	A	G	T	T	A	G	A	A	T	C	T	T	G	A	A	G
	R82	264	T	A	C	T	C	G	G	T	A	C	C	G	G	T	G	T	T	A	C	G	C	A	A	T	T	G	T	G	G	T	G	A	G	T	T	A	G	A	A	T	C	T	T	G	A	A	G
	R82	264	T	A	C	T	C	G	G	T	A	C	C	G	G	T	G	T	T	A	C	G	C	A	A	T	T	G	T	G	G	T	G	A	G	T	T	A	G	A	A	T	C	T	T	G	A	A	G
	R83	266	T	A	C	T	C	G	G	T	A	C	C	G	G	T	G	T	T	A	C	G	C	A	A	T	T	G	T	G	G	T	G	A	G	T	T	A	G	A	A	T	C	T	T	G	A	A	G
	R83	266	T	A	C	T	C	G	G	T	A	C	C	G	G	T	G	T	T	A	C	G	C	A	A	T	T	G	T	G	G	T	G	A	G	T	T	A	G	A	A	T	C	T	T	G	A	A	G
	R84	300	T	A	C	T	C	G	G	T	A	C	C	G	G	T	G	T	T	A	C	G	C	A	A	T	T	G	T	G	G	T	G	A	G	T	T	A	G	A	A	T	C	T	T	G	A	A	G
	R84	300	T	A	C	T	C	G	G	T	A	C	C	G	G	T	G	T	T	A	C	G	C	A	A	T	T	G	T	G	G	T	G	A	G	T	T	A	G	A	A	T	C	T	T	G	A	A	G
	R85	258	T	A	C	T	C	G	G	T	A	C	C	G	G	T	G	T	T	A	C	G	C	A	A	T	T	G	T	G	G	T	G	A	G	T	T	A	G	A	A	T	C	T	T	G	A	A	G
	R85	258	T	A	C	T	C	G	G	T	A	C	C	G	G	T	G	T	T	A	C	G	C	A	A	T	T	G	T	G	G	T	G	A	G	T	T	A	G	A	A	T	C	T	T	G	A	A	G
	R86	286	T	A	C	T	C	G	G	T	A	C	C	G	G	T	G	T	T	A	C	G	C	A	A	T	T	G	T	G	G	T	G	A	G	T	T	A	G	A	A	T	C	T	T	G	A	A	G
	R86	286	T	A	C	T	C	G	G	T	A	C	C	G	G	T	G	T	T	A	C	G	C	A	A	T	T	G	T	G	G	T	G	A	G	T	T	A	G	A	A	T	C	T	T	G	A	A	G
	R87	242	T	A	C	T	C	G	G	T	A	C	C	G	G	T	G	T	T	A	C	G	C	A	A	T	T	G	T	G	G	T	G	A	G	T	T	A	G	A	A	T	C	T	T	G	A	A	G
	R87	242	T	A	C	T	C	G	G	T	A	C	C	G	G	T	G	T	T	A	C	G	C	A	A	T	T	G	T	G	G	T	G	A	G	T	T	A	G	A	A	T	C	T	T	G	A	A	G
	R88	241	T	A	C	T	C	G	G	T	A	C	C	G	G	T	G	T	T	A	C	G	C	A	A	T	T	G	T	G	G	T	G	A	G	T	T	A	G	A	A	T	C	T	T	G	A	A	G
	R88	241	T	A	C	T	C	G	G	T	A	C	C	G	G	T	G	T	T	A	C	G	C	A	A	T	T	G	T	G	G	T	G	A	G	T	T	A	G	A	A	T	C	T	T	G	A	A	G
	R89	287	T	A	C	T	C	G	G	T	A	C	C	G	G	T	G	T	T	A	C	G	C	A	A	T	T	G	T	G	G	T	G	A	G	T	T	A	G	A	A	T	C	T	T	G	A	A	G
	R89	287	T	A	C	T	C	G	G	T	A	C	C	G	G	T	G	T	T	A	C	G	C	A	A	T	T	G	T	G	G	T	G	A	G	T	T	A	G	A	A	T	C	T	T	G	A	A	G
	R90	299	T	A	C	T	C	G	G	T	A	C	C	G	G	T	G	T	T	A	C	G	C	A	A	T	T	G	T	G	G	T	G	A	G	T	T	A	G	A	A	T	C	T	T	G	A	A	G
	R90	299	T	A	C	T	C	G	G	T	A	C	C	G	G	T	G	T	T	A	C	G	C	A	A	T	T	G	T	G	G	T	G	A	G	T	T	A	G	A	A	T	C	T	T	G	A	A	G
	R91	274	T	A	C	T	C	G	G	T	A	C	C	G	G	T	G	T	T	A	C	G	C	A	A	T	T	G	T	G	G	T	G	A	G	T	T	A	G	A	A	T	C	T	T	G	A	A	G
	R91	274	T	A	C	T	C	G	G	T	A	C	C	G	G	T	G	T	T	A	C	G	C	A	A	T	T	G	T	G	G	T	G	A	G	T	T	A	G	A	A	T	C	T	T	G	A	A	G
	R92	252	T	A	C	T	C	G	G	T	A	C	C	G	G	T	G	T	T	A	C	G	C	A	A	T	T	G	T	G	G	T	G	A	G	T	T	A	G	A	A	T	C	T	T	G	A	A	G
	R93	266	T	A	C	T	C	G	G	T	A	C	C	G	G	T	G	T	T	A	C	G	C	A	A	T	T	G	T	G	G	T	G	A	G	T	T	A	G	A	A	T	C	T	T	G	A	A	G
	R93	266	T	A	C	T	C	G	G	T	A	C	C	G	G	T	G	T	T	A	C	G	C	A	A	T	T	G	T	G	G	T	G	A	G	T	T	A	G	A	A	T	C	T	T	G	A	A	G
	R94	303	T	A	C	T	C	G	G	T	A	C	C	G	G	T	G	T	T	A	C	G	C	A	A	T	T	G	T	G	G	T	G	A	G	T	T	A	G	A	A	T	C	T	T	G	A	A	G
	R94	303	T	A	C	T	C	G	G	T	A	C	C	G	G	T	G	T	T	A	C	G	C	A	A	T	T	G	T	G	G	T	G	A	G	T	T	A	G	A	A	T	C	T	T	G	A	A	G
	R95	254	T	A	C	T	C	G	G	T	A	C	C	G	G	T	G	T	T	A	C	G	C	A	A	T	T	G	T	G	G	T	G	A	G	T	T	A	G	A	A	T	C	T	T	G	A	A	G
	R95	254	T	A	C	T	C	G	G	T	A	C	C	G	G	T	G	T	T	A	C	G	C	A	A	T	T	G	T	G	G	T	G	A	G	T	T	A	G	A	A	T	C	T	T	G	A	A	G
	R96	292	T	A	C	T	C	G	G	T	A	C	C	G	G	T	G	T	T	A	C	G	C	A	A	T	T	G	T	G	G	T	G	A	G	T	T	A	G	A	A	T	C	T	T	G	A	A	G
	R96	292	T	A	C	T	C	G	G	T	A	C	C	G	G	T	G	T	T	A	C	G	C	A	A	T	T	G	T	G	G	T	G	A	G	T	T	A	G	A	A	T	C	T	T	G	A	A	G
	R97	267	T	A	C	T	C	G	G	T	A	C	C	G	G	T	G	T	T	A	C	G	C	A	A	T	T	G	T	G	G	T	G	A	G	T	T	A	G	A	A	T	C	T	T	G	A	A	G
	R97	267	T	A	C	T	C	G	G	T	A	C	C	G	G	T	G	T	T	A	C	G	C	A	A	T	T	G	T	G	G	T	G	A	G	T	T	A	G	A	A	T	C	T	T	G	A	A	G
	R98	276	T	A	C	T	C	G	G	T	A	C	C	G	G	T	G	T	T	A	C	G	C	A	A	T	T	G	T	G	G	T	G	A	G	T	T	A	G	A	A	T	C	T	T	G	A	A	G
	R98	276	T	A	C	T	C	G	G	T	A	C	C	G	G	T	G	T	T	A	C	G	C	A	A	T	T	G	T	G	G	T	G	A	G	T	T	A	G	A	A	T	C	T	T	G	A	A	G
	R99	314	T	A	C	T	C	G	G	T	A	C	C	G	G	T	G	T	T	A	C	G	C	A	A	T	T	G	T	G	G	T	G	A	G	T	T	A	G	A	A	T	C	T	T	G	A	A	G
	R99	314	T	A	C	T	C	G	G	T	A	C	C	G	G	T	G	T	T	A	C	G	C	A	A	T	T	G	T	G	G	T	G	A	G	T	T	A	G	A	A	T	C	T	T	G	A	A	G
others	R15	245	T	A	C	T	C	G	G	T	A	C	C	G	G	T	G	T	T	A	C	G	C	A	A	T	T	G	T	G	G	T	G	A	G	T	T	A	G	A	A	T	C	T	T	G	A	A	G
	R92	252	T	A	C	T	C	G	G	T	A	C	C	G	G	T	G	T	T	A	C	G	C	A	A	T	T	G	T	G	G	T	G	A	G	T	T	A	G	A	A	T	C	T	T	G	A	A	G
	R145	223	T	A	C	T	C	G	G	T	A	C	C	G	G	T	G	T	T	A	C	G	C	A	A	T	T	G	T	G	G	T	G	A	G	T	T	A	G	A	A	T	C	T	T	G	A	A	G
	R03	270	T	T	A	A	A	A	A	T	G	A	A	A	A	C	A	G	C	C	T	A	T	G	G	C	A	T	C	A	A	C	T	C	A	C	C	G	C	T	G	A	C	T	T	A	C	G	A
	R17	250	C	A	C	T	C	G	G	T	A	C	C	G	G	T	G	T	T	A	C	G	C	A	A	T	T	G	T	G	G	T	G	A	G	T	T	A	G	A	A	T	C	T	T	G	A	A	G
	R155	278	C	A	C	T	C	G	G	T	A	C	C	G	G	T	G	T	T	A	C	G	C	A	A	T	T	G	T	G	G	T	G	A	G	T	T	A	G	A	A	T	C	T	T	G	A	A	G
	R13	235	C	T	A	A	A	A	A	G	G	A	A	A	A	C	A	G	C	A	T	A	T	G	G	C	A	T	C	A	A	C	T	C	A	C	C	G	C	T	G	A	T	C	C	A	C	G	A
	R122	228	C	T	A	A	A	A	A	G	G	A	A	A	A	C	A	G	C	C	T	A	T	G	G	C	A	T	C	A	A	C	T	C	A	C	C	G	C	A	G	A	T	C	C	A	C	G	A
	R164	252	C	T	A	A	A	A	A	G	G	A	A	A	A	C	A	G	C	C	T	A	T	G	G	C	A	T	C	A	A	C	T	C	A	C	C	G	C	T	G	A	T	C	C	A	C	G	A
	R03	270	C	T	A	A	A	A	A	G	G	A	A	A	A	C	A	G	C	C	T	A	T	G	G	C	A	T	C	A	A	C	T	C	A	C	C	G	C	T	G	A	T	C	C	A	C	G	A
	R09	246	C	T	A	A	A	A	A	G	G	A	A	A	A	C	A	G	C	C	T	A	T	G	G	C	A	T	C	A	A	C	T	C	A	C	C	G	C	T	G	A	T	C	C	A	C	G	A
	R104	290	C	T	A	A	A	A	A	G	G	A	A	A	A	C	A	G	C	C	T	A	T	G	G	C	A	T	C	A	A	C	T	C	A	C	C	G	C	T	G	A	T	C	C	A	C	G	A
	R128	236	C	T	A	A	A	A	A	G	G	A	A	A	A	C	A	G	C	C	T	A	T	G	G	C	A	T	C	A	A	C	T	C	A	C	C	G	C	T	G	A	T	C	C	A	C	G	A
	R145	223	C	T	A	A	A	A	A	G	G	A	A	A	A	C	A	G	C	C	T	A	T	G	G	C	A	T	C	A	A	C	T	C	A	C	C	G	C	T	G	A	T	C	C	A	C	G	A
	R15	245	C	T	A	A	A	A	A	G	G	A	A	A	A	C	A	G	C	C	T	A	T	G	G	C	A	T	C	A	A	C	T	C	A	C	C	G	C	T	G	A	T	C	C	A	C	G	A
	R16	260	C	T	A	A	A	A	A	G	G	A	A	A	A	C	A	G	C	C	T	A	T	G	G	C	A	T	C	A	A	C	T	C	A	C	C	G	C	T	G	A	T	C	C	A	C	G	A
	R20	241	C	T	A	A	A	A	A	G	G	A	A	A	A	C	A	G	C	C	T	A	T	G	G	C	A	T	C	A	A	C	T	C	A	C	C	G	C	T	G	A	T	C	C	A	C	G	A
	R21	213	C	T	A	A	A	A	A	G	G	A	A	A	A	C	A	G	C	C	T	A	T	G	G	C	A	T	C	A	A	C	T	C	A	C	C	G	C	T	G	A	T	C	C	A	C	G	A
	R41	194	C	T	A	A	A	A	A	G	G	A	A	A	A	C	A	G	C	C	T	A	T	G	G	C	A	T	C	A	A	C	T	C	A	C	C	G	C	T	G	A	T	C	C	A	C	G	A
	R42	238	C	T	A	A	A	A	A	G	G	A	A	A	A	C	A	G	C	C	T	A	T	G	G	C	A	T	C	A	A	C	T	C	A	C	C	G	C	T	G	A	T	C	C	A	C	G	A
	R66	227	C	T	A	A	A	A	A	G	G	A	A	A	A	C	A	G	C	C	T	A	T	G	G	C	A	T	C	A	A	C	T	C	A	C	C	G	C	T	G	A	T	C	C	A	C	G	A
	R44	221	C	T	A	A	A	A	A	G	G	A	A	A	A	C	A	G	C	C	T	A	T	G	G	C	A	T	C	A	A	C	T	C	A	C	C	G	C	T	G	A	T	C	C	A	C	G	A
	R161	258	C	T	A	A	A	A	A	G	G	A	A	A	A	C	A	G	C	C	T	A	T	G	G	C	A	T	C	A	A	C	T	C	A	C	C	G	C	T	G	A	T	T	C	A	C	G	A
	R144	219	C	T	A	A	A	A	A	G	G	A	A	A	A	C	A	T	T	A	C	G	T	G	G	C	A	G	T	G	G	C	T	C	A	C	C	G	C	T	G	A	T	C	T	G	A	A	G
	R14	260	C	T	A	T	A	A	A	G	G	A	A	A	A	C	A	G	C	A	T	A	T	G	G	C	A	T	C	A	A	C	T	C	A	C	C	G	C	A	G	A	T	C	C	A	C	G	A
	R123	267	T	A	A	A	A	A	A	G	G	A	A	A	A	C	A	G	C	C	C	A	T	G	G	C	A	T	T	A	A	C	T	C	A	C	T	G	C	T	G	A	T	C	C	A	C	G	A
	R144	219	T	A	A	T	C	G	G	T	A	C	C	G	G	T	G	G	C	C	T	A	C	A	G	T	T	T	C	A	A	T	G	A	G	T	T	A	G	T	A	T	C	T	C	A	C	G	A
	R161	258	T	A	A	T	C	G	G	T	A	C	C	G	G	T	G	T	T	A	C	G	C	A	A	T	T	G	C	G	G	T	G	A	G	T	T	A	G	A	A	T	C	T	T	G	A	G	G
	R13	235	T	A	A	T	C	G	G	T	A	C	C	G	G	T	G	T	T	A	C	G	C	A	A	T	T	G	T	G	G	T	G	A	G	T	T	A	G	A	A	T	C	T	T	G	A	G	G
	R66	227	T	A	C	T	C	G	G	T	A	C	A	G	G	T	G	T	T	A	C	G	C	A	A	T	T	G	T	G	G	T	G	A	G	T	T	A	G	A	A	A	C	T	T	G	A	A	G
	R122	228	T	A	C	T	C	G	G	T	A	C	C	G	G	T	G	T	T	A	C	G	C	A	A	T	T	G	T	G	G	T	G	A	A	T	T	A	G	A	A	T	C	T	T	G	A	A	G
	R128	236	T	A	C	T	C	G	G	T	A	C	C	G	G	T	G	T	T	A	C	G	C	A	A	T	T	G	T	G	G	T	G	A	G	T	T	A	G	A	A	T	C	T	T	A	A	A	G
	R42	238	T	A	C	T	C	G	G	T	A	C	C	G	G	T	G	T	T	A	C	G	C	A	A	T	T	G	T	G	G	T	G	A	G	T	T	A	G	A	A	T	C	T	T	G	A	A	G
[truncated: 35 more columns]
